# Supplementary material for: A phage-encoded counter-defense inhibits an NAD-degrading anti-phage defense system
Source: PLoS Genet. 2025 Apr 2;21(4):e1011551. doi: 10.1371/journal.pgen.1011551 (PMC11984713; doi:10.1371/journal.pgen.1011551)
Supplement: S1 Table — The excel spreadsheet contains data that resulted from a PSI-BLAST search using the protein sequence of Nip as a query. (XLSX) [file pgen.1011551.s006.xlsx]

## Sheet: Sheet1
Description(Sequences with E-value BETTER than threshold)	Scientific Name	Max Score	Total Score	Query Cover	E value	Per. ident	Acc. Len	Accession
hypothetical protein phi3T_120 [Bacillus phage phi3T]	Bacillus phage phi3T	566	566	1	0	100	279	APD21263.1
hypothetical protein GII78_11115 [Bacillus subtilis]	Bacillus subtilis	563	563	1	0	99.28	279	QGI05099.1
uncharacterized protein BS16045_02182 [Bacillus subtilis]	Bacillus subtilis	556	556	1	0	98.21	279	AOL97899.1
hypothetical protein [Bacillus subtilis]	Bacillus subtilis	468	468	1	9e-165	83.87	275	WP_236833374.1
hypothetical protein [Bacillus inaquosorum]	Bacillus inaquosorum	468	468	0.99	2e-164	84.84	273	WP_268324299.1
hypothetical protein [Bacillus halotolerans]	Bacillus halotolerans	463	463	0.99	2e-162	83.75	273	WP_101860481.1
hypothetical protein [Bacillus subtilis]	Bacillus subtilis	429	429	0.99	4e-149	80.51	269	WP_345806214.1
hypothetical protein B4146_2210 [Bacillus subtilis]	Bacillus subtilis	422	422	1	2e-146	78.49	272	KIN51882.1
hypothetical protein [Bacillus halotolerans]	Bacillus halotolerans	420	420	1	1e-145	78.49	272	MBL4968946.1
hypothetical protein BSP4_31340 [Bacillus subtilis subsp. subtilis]	Bacillus subtilis subsp. subtilis	416	416	1	3e-144	77.42	272	PLV32158.1
hypothetical protein [Bacillus halotolerans]	Bacillus halotolerans	416	416	1	4e-144	77.42	272	MBL4978825.1
hypothetical protein [Bacillus phage SPbetaL4]	Bacillus phage SPbetaL4	414	414	1	4e-143	77.06	272	WIT27520.1
hypothetical protein Goe11_c01080 [Bacillus phage vB_BsuS-Goe11]	Bacillus phage vB_BsuS-Goe11	413	413	1	9e-143	76.7	272	QMV48861.1
hypothetical protein [Bacillus subtilis]	Bacillus subtilis	412	412	0.99	2e-142	77.26	269	WP_163260176.1
hypothetical protein [Bacillus subtilis]	Bacillus subtilis	410	410	0.97	2e-141	77.29	275	WP_041338530.1
hypothetical protein [Brevibacillus laterosporus]	Brevibacillus laterosporus	405	405	1	2e-139	73.29	278	WP_160214980.1
hypothetical protein [Bacillus subtilis]	Bacillus subtilis	401	401	0.73	3e-139	97.04	208	WP_252359450.1
hypothetical protein CHR37_05045 [Bacillus velezensis]	Bacillus velezensis	391	391	1	5e-134	73.14	278	OYD12324.1
hypothetical protein [Bacillus phage SPbetaL6]	Bacillus phage SPbetaL6	388	388	0.94	3e-133	77.01	255	WIT27895.1
hypothetical protein [Bacillus subtilis]	Bacillus subtilis	380	380	1	3e-130	71.79	262	WP_160243803.1
hypothetical protein [Bacillus inaquosorum]	Bacillus inaquosorum	380	380	1	4e-130	71.79	262	WP_268418296.1
hypothetical protein [Bacillus]	Bacillus	372	372	0.97	1e-126	71.74	274	WP_153912251.1
hypothetical protein C6372_05250 [Bacillus halotolerans]	Bacillus halotolerans	368	368	0.97	1e-125	71.96	251	PSB00090.1
hypothetical protein [Bacillus sp. FMQ74]	Bacillus sp. FMQ74	362	362	1	4e-123	69.29	262	WP_071577899.1
hypothetical protein [Bacillus]	Bacillus	360	360	1	5e-122	69.61	274	WP_032721729.1
hypothetical protein [Bacillus]	Bacillus	360	360	1	8e-122	68.2	286	WP_236654834.1
hypothetical protein [Bacillus subtilis]	Bacillus subtilis	360	360	1	8e-122	69.61	274	WP_271259401.1
hypothetical protein [Bacillus sp. H1F1]	Bacillus sp. H1F1	360	360	1	9e-122	68.2	278	WP_160183207.1
hypothetical protein [Bacillus subtilis group]	Bacillus subtilis group	352	352	0.63	4e-120	98.86	187	WP_243572704.1
hypothetical protein [Salmonella enterica]	Salmonella enterica	350	350	0.67	2e-119	89.89	190	WP_139384668.1
hypothetical protein [Bacillus atrophaeus]	Bacillus atrophaeus	353	353	0.99	3e-119	71.23	283	WP_326252144.1
hypothetical protein [Bacillus subtilis]	Bacillus subtilis	350	350	0.99	5e-118	67.62	272	MED1810797.1
hypothetical protein [Bacillus subtilis]	Bacillus subtilis	345	345	0.99	8e-116	66.55	272	MBR0007827.1
hypothetical protein [Bacillus]	Bacillus	345	345	0.99	1e-115	66.55	293	WP_337993164.1
hypothetical protein [Bacillus phage SPbetaL5]	Bacillus phage SPbetaL5	342	342	0.96	6e-115	67.77	270	WIT27712.1
hypothetical protein [Bacillus subtilis]	Bacillus subtilis	339	339	0.97	1e-113	67.51	275	WP_041352887.1
hypothetical protein BAPNAU_1646 [Bacillus velezensis NAU-B3]	Bacillus velezensis NAU-B3	337	337	1	9e-113	65.14	278	CDH95427.1
hypothetical protein [Bacillus velezensis]	Bacillus velezensis	337	337	1	9e-113	65.14	286	WP_242403174.1
hypothetical protein [Bacillus]	Bacillus	334	334	1	1e-111	64.79	278	WP_160229015.1
hypothetical protein [Bacillus amyloliquefaciens group]	Bacillus amyloliquefaciens group	334	334	1	1e-111	64.79	286	WP_236655722.1
hypothetical protein [Bacillus velezensis]	Bacillus velezensis	333	333	1	4e-111	66.19	277	WP_069007247.1
hypothetical protein [Bacillus subtilis]	Bacillus subtilis	332	332	0.97	8e-111	65.03	274	WP_371149883.1
hypothetical protein [Bacillus amyloliquefaciens]	Bacillus amyloliquefaciens	330	330	1	3e-110	66.55	277	WP_276351198.1
hypothetical protein [Bacillus velezensis]	Bacillus velezensis	330	330	0.99	3e-110	66.31	276	WP_327942692.1
hypothetical protein [Bacillus velezensis]	Bacillus velezensis	330	330	1	6e-110	66.55	277	WP_113766169.1
hypothetical protein EG882_13365 [Bacillus velezensis]	Bacillus velezensis	329	329	1	2e-109	66.19	277	AZJ44210.1
hypothetical protein [Bacillus sp. FSL P4-0334]	Bacillus sp. FSL P4-0334	328	328	0.99	3e-109	65.95	276	WP_341124001.1
hypothetical protein [Bacillus velezensis]	Bacillus velezensis	326	326	0.99	2e-108	66.31	276	WP_338400510.1
hypothetical protein [Bacillus amyloliquefaciens]	Bacillus amyloliquefaciens	325	325	1	3e-108	65.12	277	WP_285703374.1
hypothetical protein [Bacillus sp. X(2023)]	Bacillus sp. X(2023)	322	322	0.62	3e-108	90.7	172	MDZ5723200.1
hypothetical protein HUS59_10705 [Bacillus velezensis]	Bacillus velezensis	325	325	1	5e-108	65.48	277	XAZ10800.1
hypothetical protein [Bacillus amyloliquefaciens]	Bacillus amyloliquefaciens	324	324	1	1e-107	64.41	277	WP_241458263.1
hypothetical protein [Bacillus velezensis]	Bacillus velezensis	323	323	0.99	2e-107	63.93	275	WP_219984590.1
hypothetical protein [Bacillus amyloliquefaciens group]	Bacillus amyloliquefaciens group	323	323	1	2e-107	66.19	277	WP_267543119.1
hypothetical protein [Bacillus subtilis]	Bacillus subtilis	322	322	0.95	3e-107	65	265	WP_086352576.1
hypothetical protein [Bacillus velezensis]	Bacillus velezensis	322	322	0.99	5e-107	65.59	276	WP_346997114.1
hypothetical protein [Bacillus atrophaeus]	Bacillus atrophaeus	321	321	1	1e-106	66.55	272	WP_268505966.1
hypothetical protein [Bacillus velezensis]	Bacillus velezensis	320	320	1	3e-106	64.44	274	WP_222884962.1
hypothetical protein [Bacillus velezensis]	Bacillus velezensis	318	318	0.97	2e-105	64.62	273	MET1166839.1
hypothetical protein [Bacillus]	Bacillus	317	317	1	7e-105	64.06	278	WP_053574309.1
hypothetical protein [Bacillus phage SPbetaL3]	Bacillus phage SPbetaL3	316	316	0.97	1e-104	65.22	275	WIT27338.1
hypothetical protein [Bacillus sp. FSL R5-0447]	Bacillus sp. FSL R5-0447	316	316	1	2e-104	63.7	278	WP_342494111.1
hypothetical protein [Bacillus velezensis]	Bacillus velezensis	313	313	0.97	3e-103	65.7	273	WP_353763318.1
hypothetical protein [Bacillus amyloliquefaciens]	Bacillus amyloliquefaciens	312	312	1	6e-103	63.19	277	WP_057080590.1
hypothetical protein [Bacillus amyloliquefaciens]	Bacillus amyloliquefaciens	311	311	1	1e-102	63.73	272	WP_115997366.1
hypothetical protein [Bacillus velezensis]	Bacillus velezensis	310	310	1	5e-102	62.28	278	WP_404482610.1
hypothetical protein [Bacillus velezensis]	Bacillus velezensis	309	309	1	8e-102	62.59	275	WP_326252534.1
hypothetical protein [Bacillus velezensis]	Bacillus velezensis	305	305	1	5e-100	63.7	274	WP_265624555.1
hypothetical protein [Bacillus amyloliquefaciens]	Bacillus amyloliquefaciens	304	304	1	7e-100	62.32	278	WP_220176549.1
hypothetical protein [Bacillus subtilis group]	Bacillus subtilis group	304	304	1	1e-99	62.32	278	WP_114523523.1
hypothetical protein [Bacillus velezensis]	Bacillus velezensis	302	302	0.97	3e-99	63.87	273	WP_322784372.1
hypothetical protein [Bacillus subtilis]	Bacillus subtilis	301	301	0.99	8e-99	62.41	277	WP_346655949.1
hypothetical protein [Bacillus velezensis]	Bacillus velezensis	298	298	0.97	2e-97	61.37	274	WP_335392152.1
hypothetical protein [Bacillus sp. FSL K6-2861]	Bacillus sp. FSL K6-2861	295	295	0.97	2e-96	62.41	273	WP_342497420.1
hypothetical protein [Bacillus]	Bacillus	294	294	1	1e-95	61.21	278	WP_038458645.1
hypothetical protein [Bacillus velezensis]	Bacillus velezensis	293	293	0.99	2e-95	61.65	277	WP_254061190.1
hypothetical protein [Bacillus]	Bacillus	292	292	0.97	3e-95	61.37	274	WP_017697061.1
hypothetical protein [Bacillus subtilis]	Bacillus subtilis	291	291	0.97	5e-95	60.07	271	WP_086352784.1
hypothetical protein [Bacillus velezensis]	Bacillus velezensis	291	291	0.99	1e-94	61.29	277	WP_236824401.1
hypothetical protein [Bacillus velezensis]	Bacillus velezensis	291	291	1	1e-94	60.85	278	WP_160249455.1
hypothetical protein [Bacillus velezensis]	Bacillus velezensis	290	290	1	4e-94	58.89	278	WP_407632929.1
hypothetical protein [Bacillus subtilis]	Bacillus subtilis	289	289	1	7e-94	60.5	278	WP_411212533.1
hypothetical protein [Bacillus atrophaeus]	Bacillus atrophaeus	288	288	1	2e-93	60.56	272	WP_268519528.1
hypothetical protein DXY21_02913 [Bacillus velezensis]	Bacillus velezensis	288	288	0.99	2e-93	60.93	277	QHM88839.1
hypothetical protein [Bacillus amyloliquefaciens]	Bacillus amyloliquefaciens	286	286	0.99	8e-93	60.57	277	WP_289394381.1
hypothetical protein [Bacillati]	Bacillati	286	286	1	1e-92	60.14	265	WP_014417919.1
hypothetical protein [Bacillus velezensis]	Bacillus velezensis	286	286	1	1e-92	60.14	265	WP_045207871.1
hypothetical protein [Bacillus subtilis subsp. subtilis]	Bacillus subtilis subsp. subtilis	285	285	1	3e-92	60.14	279	NDJ99840.1
hypothetical protein [Bacillus amyloliquefaciens group]	Bacillus amyloliquefaciens group	283	283	1	1e-91	59.79	265	WP_161512174.1
hypothetical protein [Bacillus swezeyi]	Bacillus swezeyi	282	282	0.97	3e-91	57.75	276	WP_327833730.1
hypothetical protein [Bacillus spizizenii]	Bacillus spizizenii	282	282	1	4e-91	58.05	277	WP_061186320.1
hypothetical protein [Bacillus]	Bacillus	279	279	1	6e-90	57.72	277	WP_072566409.1
hypothetical protein [Bacillus spizizenii]	Bacillus spizizenii	277	277	1	3e-89	57.86	278	WP_242733112.1
hypothetical protein [Bacillus velezensis]	Bacillus velezensis	277	277	1	4e-89	58.25	279	WP_094246796.1
uncharacterized protein SRCM100169_02067 [Bacillus siamensis]	Bacillus siamensis	276	276	1	7e-89	57.29	280	OAZ62844.1
hypothetical protein [Bacillus siamensis]	Bacillus siamensis	274	274	0.99	8e-88	57.34	279	WP_231937510.1
hypothetical protein [Bacillus amyloliquefaciens]	Bacillus amyloliquefaciens	271	271	0.91	3e-87	61.33	253	WP_147785913.1
hypothetical protein [Bacillus subtilis]	Bacillus subtilis	266	266	0.48	8e-87	98.5	133	WP_257432826.1
hypothetical protein [Bacillus subtilis group]	Bacillus subtilis group	268	268	0.99	8e-86	56.9	269	WP_145699380.1
hypothetical protein [Bacillus velezensis]	Bacillus velezensis	265	265	1	1e-84	58.36	260	WP_276123407.1
hypothetical protein [Bacillus haynesii]	Bacillus haynesii	261	261	0.99	5e-83	55.97	269	WP_043928858.1
hypothetical protein [Bacillus velezensis]	Bacillus velezensis	259	259	1	2e-82	58.72	265	WP_127010656.1
hypothetical protein [Bacillus licheniformis]	Bacillus licheniformis	259	259	0.97	5e-82	55.48	269	WP_146938956.1
hypothetical protein [Bacillus sp. TYF-LIM-B05]	Bacillus sp. TYF-LIM-B05	257	257	0.99	2e-81	55.63	269	WP_123032210.1
hypothetical protein [Bacillus licheniformis]	Bacillus licheniformis	256	256	0.97	4e-81	55.48	269	WP_145697333.1
hypothetical protein [Bacillus glycinifermentans]	Bacillus glycinifermentans	256	256	0.97	4e-81	55.83	269	WP_175076017.1
hypothetical protein [Bacillus licheniformis]	Bacillus licheniformis	256	256	0.97	7e-81	55.12	269	WP_410687978.1
hypothetical protein [Bacillus sp. TH008]	Bacillus sp. TH008	255	255	0.97	1e-80	54.42	269	WP_046132637.1
hypothetical protein [Bacillus sonorensis]	Bacillus sonorensis	253	253	0.99	6e-80	54.83	269	WP_268404296.1
hypothetical protein [Bacillus]	Bacillus	253	253	0.99	8e-80	54.83	269	WP_006640551.1
hypothetical protein [Bacillus]	Bacillus	252	252	0.99	2e-79	54.48	269	WP_212941593.1
hypothetical protein [Bacillus paralicheniformis]	Bacillus paralicheniformis	252	252	0.99	2e-79	54.67	275	WP_377924826.1
hypothetical protein [Bacillus]	Bacillus	251	251	0.97	3e-79	54.61	269	WP_009328310.1
hypothetical protein [Bacillus licheniformis]	Bacillus licheniformis	251	251	0.99	4e-79	54.83	269	WP_021837945.1
hypothetical protein [Bacillus licheniformis]	Bacillus licheniformis	251	251	0.97	4e-79	54.26	269	WP_327821198.1
hypothetical protein [Bacillus paralicheniformis]	Bacillus paralicheniformis	251	251	0.99	9e-79	53.74	286	WP_095291838.1
hypothetical protein [Bacillus siamensis]	Bacillus siamensis	249	249	0.93	2e-78	56.55	256	WP_264820363.1
hypothetical protein [Bacillus paralicheniformis]	Bacillus paralicheniformis	249	249	0.97	2e-78	54.26	269	WP_337819192.1
hypothetical protein [Bacillus licheniformis]	Bacillus licheniformis	249	249	0.99	3e-78	54.48	269	WP_119953800.1
hypothetical protein [Bacillus haynesii]	Bacillus haynesii	245	245	0.99	1e-76	52.4	271	WP_268354726.1
hypothetical protein [Bacillus paralicheniformis]	Bacillus paralicheniformis	242	242	0.99	2e-75	53.1	275	WP_195536354.1
hypothetical protein [Bacillus sonorensis]	Bacillus sonorensis	236	236	0.97	4e-73	52.31	258	WP_236835738.1
hypothetical protein [Bacillus subtilis]	Bacillus subtilis	233	233	0.87	2e-72	54.62	241	WP_374702195.1
hypothetical protein [Bacillus velezensis]	Bacillus velezensis	233	233	0.86	3e-72	57.26	256	WP_368223625.1
hypothetical protein [Bacillus swezeyi]	Bacillus swezeyi	228	228	0.99	4e-70	51.04	258	WP_150196007.1
hypothetical protein [Bacillus licheniformis]	Bacillus licheniformis	228	228	0.94	5e-70	53.28	253	WP_016885323.1
hypothetical protein [Bacillus nakamurai]	Bacillus nakamurai	220	220	0.96	6e-67	50.9	260	WP_061520729.1
hypothetical protein [Bacillus inaquosorum]	Bacillus inaquosorum	206	272	0.69	1e-62	77.04	176	WP_268275596.1
hypothetical protein [Bacillus amyloliquefaciens]	Bacillus amyloliquefaciens	205	295	0.97	4e-62	64.61	199	WP_174747197.1
hypothetical protein [Bacillus velezensis]	Bacillus velezensis	202	202	0.82	9e-61	54.74	215	MDH3075638.1
hypothetical protein [Bacillus swezeyi]	Bacillus swezeyi	202	202	0.76	2e-60	53.81	216	WP_327843948.1
hypothetical protein [Bacillus sonorensis]	Bacillus sonorensis	201	201	0.87	5e-60	50.97	240	MCY7858819.1
hypothetical protein [Bacillus velezensis]	Bacillus velezensis	197	197	0.62	5e-59	63.58	171	WP_244805578.1
hypothetical protein [Bacillus sp. FCW2]	Bacillus sp. FCW2	198	198	0.82	5e-59	53.45	223	WP_232489656.1
hypothetical protein [Bacillus amyloliquefaciens]	Bacillus amyloliquefaciens	189	189	0.43	9e-57	81.67	136	WP_339328689.1
hypothetical protein [Bacillus velezensis]	Bacillus velezensis	192	192	0.6	2e-55	62.01	302	WP_327967910.1
hypothetical protein [Bacillus velezensis]	Bacillus velezensis	181	181	0.43	2e-53	75.63	122	WP_253724047.1
hypothetical protein [Bacillus velezensis]	Bacillus velezensis	186	186	0.62	5e-53	58.19	315	WP_140957544.1
hypothetical protein [Bacillus amyloliquefaciens]	Bacillus amyloliquefaciens	184	184	0.62	3e-52	60.22	319	WP_072588562.1
TPA: hypothetical protein [Enterococcus faecium]	Enterococcus faecium	177	177	0.58	3e-50	61.18	247	HFE3928766.1
hypothetical protein [Bacillus]	Bacillus	178	178	0.62	6e-50	59.09	304	WP_224988406.1
hypothetical protein SAMN05880571_1090 [Bacillus velezensis]	Bacillus velezensis	176	176	0.61	7e-50	63.01	263	SIR92491.1
hypothetical protein [Bacillus velezensis]	Bacillus velezensis	177	177	0.6	8e-49	59.76	385	WP_326353315.1
hypothetical protein [Bacillus subtilis]	Bacillus subtilis	172	172	0.61	2e-48	56.91	263	MFD9274405.1
hypothetical protein [Bacillus swezeyi]	Bacillus swezeyi	166	166	0.38	5e-48	79.25	107	WP_327833735.1
hypothetical protein [Bacillus subtilis]	Bacillus subtilis	171	171	0.61	1e-47	55.25	263	WP_326285132.1
hypothetical protein NRS6137_03458 [Bacillus subtilis]	Bacillus subtilis	169	169	0.79	2e-47	50.22	219	CAF1844444.1
hypothetical protein P5634_13615 [Bacillus subtilis]	Bacillus subtilis	167	167	0.62	6e-46	56.52	296	WEY98904.1
hypothetical protein [Bacillus sp. FSL R7-0685]	Bacillus sp. FSL R7-0685	165	165	0.61	2e-45	55.8	273	WP_341117449.1
hypothetical protein [Bacillus subtilis]	Bacillus subtilis	166	166	0.62	3e-45	57.46	311	WP_212083293.1
hypothetical protein [Bacillus subtilis]	Bacillus subtilis	165	165	0.99	5e-45	41.41	305	WP_277709439.1
hypothetical protein [Bacillus amyloliquefaciens]	Bacillus amyloliquefaciens	157	157	0.37	1e-44	75.96	104	WP_340191406.1
hypothetical protein [Bacillus subtilis]	Bacillus subtilis	163	163	0.58	1e-44	56.32	277	MFC7799228.1
hypothetical protein [Bacillus subtilis]	Bacillus subtilis	163	163	0.61	3e-44	53.26	288	WP_394540267.1
hypothetical protein [Bacillus amyloliquefaciens]	Bacillus amyloliquefaciens	163	163	0.58	3e-44	56.57	316	WP_268437506.1
hypothetical protein M654_005925 [Bacillus sp. NSP9.1]	Bacillus sp. NSP9.1	162	162	0.44	5e-44	69.92	281	QHZ45884.1
hypothetical protein [Bacillus subtilis]	Bacillus subtilis	161	161	0.6	7e-44	56.57	268	WP_283857495.1
hypothetical protein [Bacillus subtilis]	Bacillus subtilis	161	161	0.62	1e-43	55.93	304	WP_041056670.1
hypothetical protein [Bacillus velezensis]	Bacillus velezensis	160	160	0.59	5e-43	55.68	323	WP_230113433.1
hypothetical protein [Bacillus velezensis]	Bacillus velezensis	160	160	0.59	5e-43	55.68	322	WP_230121562.1
hypothetical protein [Bacillus licheniformis]	Bacillus licheniformis	160	160	0.62	1e-42	54.45	338	WP_241876398.1
hypothetical protein [Bacillus velezensis]	Bacillus velezensis	157	157	0.62	2e-42	54.29	277	WP_289394567.1
hypothetical protein [Bacillus subtilis]	Bacillus subtilis	159	159	0.62	2e-42	53.04	312	WP_353880986.1
uncharacterized protein S101413_01338 [Bacillus velezensis]	Bacillus velezensis	157	157	0.62	2e-42	54.29	256	ASB64785.1
hypothetical protein [Bacillus amyloliquefaciens]	Bacillus amyloliquefaciens	157	157	0.62	2e-42	55.37	272	WP_136803387.1
hypothetical protein [Bacillus velezensis]	Bacillus velezensis	159	159	0.59	3e-42	55.11	323	WP_202622639.1
hypothetical protein [Bacillus velezensis]	Bacillus velezensis	158	158	0.62	3e-42	57.3	305	WP_412677521.1
hypothetical protein [Bacillus licheniformis]	Bacillus licheniformis	159	159	0.62	3e-42	54.45	363	WP_315986159.1
hypothetical protein [Bacillus amyloliquefaciens group]	Bacillus amyloliquefaciens group	157	157	0.62	4e-42	54.29	281	WP_129110382.1
hypothetical protein [Bacillus velezensis]	Bacillus velezensis	157	157	0.62	6e-42	54.29	316	WP_205160942.1
hypothetical protein [Bacillus glycinifermentans]	Bacillus glycinifermentans	157	157	0.62	7e-42	55.19	306	WP_048356232.1
hypothetical protein ETK49_04805 [Bacillus licheniformis]	Bacillus licheniformis	157	157	0.62	9e-42	53.16	329	QAW39894.1
hypothetical protein [Bacillus paralicheniformis]	Bacillus paralicheniformis	155	155	0.62	9e-42	51.91	266	WP_048350035.1
hypothetical protein [Bacillus velezensis]	Bacillus velezensis	158	158	0.62	1e-41	57.3	362	MED1923522.1
hypothetical protein [Bacillus velezensis]	Bacillus velezensis	155	155	0.61	1e-41	55.06	271	WP_095284332.1
hypothetical protein [Bacillus licheniformis]	Bacillus licheniformis	157	157	0.62	2e-41	53.16	354	WP_338418818.1
hypothetical protein [Bacillus licheniformis]	Bacillus licheniformis	158	158	0.62	2e-41	53.68	389	WP_261383701.1
hypothetical protein [Bacillus licheniformis]	Bacillus licheniformis	156	156	0.62	3e-41	52.46	322	WP_145689564.1
hypothetical protein [Bacillus velezensis]	Bacillus velezensis	155	155	0.62	3e-41	51.63	304	WP_233662615.1
hypothetical protein [Bacillus licheniformis]	Bacillus licheniformis	156	156	0.62	3e-41	52.17	331	WP_145691457.1
hypothetical protein [Bacillus velezensis]	Bacillus velezensis	155	155	0.62	4e-41	55.31	315	WP_082998386.1
hypothetical protein CHCC16736_3054 [Bacillus licheniformis]	Bacillus licheniformis	156	156	0.62	5e-41	52.46	347	TWL28452.1
hypothetical protein [Bacillus velezensis]	Bacillus velezensis	153	153	0.81	5e-41	43.88	263	WP_220007656.1
hypothetical protein [Bacillus atrophaeus]	Bacillus atrophaeus	155	155	0.57	6e-41	57.58	315	WP_328193170.1
hypothetical protein CHCC20325_2290 [Bacillus licheniformis]	Bacillus licheniformis	156	156	0.62	6e-41	52.17	356	TWK99153.1
hypothetical protein [Bacillus velezensis]	Bacillus velezensis	153	153	0.62	8e-41	53.93	260	WP_305157409.1
hypothetical protein [Bacillus licheniformis]	Bacillus licheniformis	153	153	0.62	8e-41	53.16	274	WP_212924135.1
hypothetical protein [Bacillus sonorensis]	Bacillus sonorensis	154	154	0.62	8e-41	51.91	322	WP_088273129.1
hypothetical protein [Bacillus licheniformis]	Bacillus licheniformis	154	154	0.62	1e-40	53.16	329	WP_340404901.1
hypothetical protein [Bacillus velezensis]	Bacillus velezensis	153	153	0.44	1e-40	69.11	271	WP_366597616.1
hypothetical protein [Bacillus licheniformis]	Bacillus licheniformis	155	155	0.62	1e-40	52.46	382	WP_225315920.1
uncharacterized protein S101395_03956 [Bacillus sonorensis]	Bacillus sonorensis	155	155	0.62	1e-40	51.91	347	ASB90459.1
hypothetical protein [Bacillus inaquosorum]	Bacillus inaquosorum	152	152	0.62	1e-40	55.31	255	WP_412095552.1
hypothetical protein [Bacillus sp. CBA7126]	Bacillus sp. CBA7126	154	154	0.62	2e-40	51.91	330	WP_075876118.1
hypothetical protein [Bacillus amyloliquefaciens]	Bacillus amyloliquefaciens	154	154	0.62	2e-40	53.71	326	WP_302565157.1
hypothetical protein [Bacillus amyloliquefaciens]	Bacillus amyloliquefaciens	147	147	0.4	2e-40	69.64	117	WP_339328688.1
hypothetical protein [Bacillus velezensis]	Bacillus velezensis	154	154	0.62	3e-40	52.91	347	WP_375541896.1
hypothetical protein [Bacillus velezensis]	Bacillus velezensis	154	154	0.62	3e-40	52.91	347	WP_032860225.1
hypothetical protein [Bacillus licheniformis]	Bacillus licheniformis	154	154	0.62	4e-40	51.91	355	WP_332066325.1
hypothetical protein CHCC5027_2641 [Bacillus paralicheniformis]	Bacillus paralicheniformis	152	152	0.62	6e-40	53.01	319	TWJ39162.1
hypothetical protein [Bacillus subtilis]	Bacillus subtilis	152	152	0.62	6e-40	50.52	320	WP_129092614.1
hypothetical protein P6282_00785 [Bacillus velezensis]	Bacillus velezensis	150	150	0.62	7e-40	53.85	252	WFF76462.1
hypothetical protein [Bacillus subtilis]	Bacillus subtilis	150	150	0.58	7e-40	54.19	263	WP_371149607.1
hypothetical protein [Bacillus velezensis]	Bacillus velezensis	152	152	0.44	8e-40	67.2	305	WP_168984686.1
hypothetical protein [Bacillus subtilis]	Bacillus subtilis	150	150	0.43	1e-39	67.46	283	WP_407568007.1
hypothetical protein [Bacillus spizizenii]	Bacillus spizizenii	150	150	0.6	1e-39	53.53	284	WP_332606845.1
hypothetical protein [Bacillus sonorensis]	Bacillus sonorensis	151	151	0.62	2e-39	51.6	319	WP_088272742.1
hypothetical protein [Bacillus velezensis]	Bacillus velezensis	150	150	0.58	3e-39	56.36	306	WP_341474918.1
hypothetical protein [Bacillus velezensis]	Bacillus velezensis	150	150	0.62	5e-39	53.44	343	WP_406790100.1
hypothetical protein [Bacillus sp. AF23]	Bacillus sp. AF23	149	149	0.62	9e-39	53.85	312	WP_229043203.1
hypothetical protein [Bacillus]	Bacillus	146	146	0.61	2e-38	52.91	250	WP_212101835.1
hypothetical protein [Bacillus]	Bacillus	148	148	0.62	2e-38	51.91	319	WP_227592791.1
hypothetical protein [Bacillus licheniformis]	Bacillus licheniformis	148	148	0.62	2e-38	51.91	319	WP_411228378.1
hypothetical protein [Bacillus]	Bacillus	148	148	0.62	2e-38	51.91	319	WP_145680438.1
hypothetical protein [Bacillus velezensis]	Bacillus velezensis	147	147	0.62	3e-38	54.55	282	WP_129093661.1
hypothetical protein [Bacillus amyloliquefaciens]	Bacillus amyloliquefaciens	147	147	0.6	3e-38	53.53	277	WP_375035278.1
hypothetical protein [Bacillus spizizenii]	Bacillus spizizenii	147	147	0.62	3e-38	53.01	277	MCY9132834.1
hypothetical protein [Bacillus velezensis]	Bacillus velezensis	146	146	0.62	3e-38	53.04	270	WP_268556543.1
hypothetical protein [Bacillus licheniformis]	Bacillus licheniformis	149	149	0.62	3e-38	53.55	352	WP_412459240.1
hypothetical protein [Bacillus licheniformis]	Bacillus licheniformis	147	147	0.62	4e-38	51.91	297	WP_327796471.1
hypothetical protein [Bacillus]	Bacillus	148	148	0.62	4e-38	51.91	354	WP_017474302.1
hypothetical protein [Bacillus licheniformis]	Bacillus licheniformis	148	148	0.62	5e-38	51.91	354	WP_080626783.1
hypothetical protein B4090_4789 [Bacillus licheniformis]	Bacillus licheniformis	149	149	0.62	5e-38	53.55	377	KYC77543.1
hypothetical protein [Bacillus licheniformis]	Bacillus licheniformis	148	148	0.62	6e-38	51.91	354	MDH3154838.1
hypothetical protein [Bacillus licheniformis]	Bacillus licheniformis	148	148	0.62	7e-38	51.91	354	WP_145677618.1
hypothetical protein [Bacillus swezeyi]	Bacillus swezeyi	146	146	0.6	1e-37	50.59	322	WP_327843799.1
ATG16 family protein [Bacillus velezensis]	Bacillus velezensis	144	144	0.62	4e-37	52.81	289	WP_240679588.1
hypothetical protein [Bacillus velezensis]	Bacillus velezensis	144	144	0.62	5e-37	52.27	290	WP_411859748.1
ELKS/Rab6-interacting/CAST family protein [Bacillus glycinifermentans]	Bacillus glycinifermentans	141	141	0.44	4e-36	63.78	282	WP_247069502.1
hypothetical protein [Bacillus velezensis]	Bacillus velezensis	140	140	0.61	9e-36	53.67	270	WP_069473300.1
hypothetical protein [Bacillus amyloliquefaciens]	Bacillus amyloliquefaciens	139	139	0.44	9e-36	66.13	247	WP_331255039.1
hypothetical protein [Bacillus velezensis]	Bacillus velezensis	137	137	0.44	1e-34	64.52	270	WP_342502756.1
hypothetical protein [Bacillus velezensis]	Bacillus velezensis	137	137	0.81	2e-34	42.74	264	WP_169510304.1
hypothetical protein P5648_13075 [Bacillus subtilis]	Bacillus subtilis	134	134	0.61	2e-34	52.54	190	WGD61855.1
hypothetical protein [Bacillus subtilis]	Bacillus subtilis	133	133	0.62	3e-33	51.04	262	WP_213384617.1
hypothetical protein P5633_11795 [Bacillus subtilis]	Bacillus subtilis	134	134	0.61	4e-33	52.54	288	WEY83129.1
hypothetical protein [Bacillus velezensis]	Bacillus velezensis	127	127	0.27	5e-33	85.53	76	WP_353771777.1
hypothetical protein [Bacillus subtilis]	Bacillus subtilis	133	133	0.62	8e-33	49.19	294	WP_213397895.1
hypothetical protein [Bacillus velezensis]	Bacillus velezensis	134	134	0.6	1e-32	49.14	331	WP_406595211.1
hypothetical protein [Bacillus sp. FSL L8-0173]	Bacillus sp. FSL L8-0173	131	131	0.61	3e-32	49.44	275	WP_340877967.1
hypothetical protein [Bacillus amyloliquefaciens]	Bacillus amyloliquefaciens	128	128	0.64	3e-32	49.17	179	WP_340191407.1
hypothetical protein 268TH007_83 [Bacillus phage 268TH007]	Bacillus phage 268TH007	129	129	0.58	9e-32	50.86	243	URO01776.1
hypothetical protein CHN56_03873 [Bacillus velezensis]	Bacillus velezensis	129	129	0.6	1e-31	44.94	244	ASS64304.1
hypothetical protein [Bacillus velezensis]	Bacillus velezensis	129	129	0.6	1e-31	44.94	269	WP_094247771.1
hypothetical protein [Bacillus velezensis]	Bacillus velezensis	129	129	0.62	2e-31	50.26	293	WP_046341170.1
hypothetical protein [Bacillus sp. FSL P4-0290]	Bacillus sp. FSL P4-0290	129	129	0.62	2e-31	48.94	266	WP_339225912.1
uncharacterized protein S101395_02797 [Bacillus sonorensis]	Bacillus sonorensis	126	126	0.68	3e-31	46.53	185	ASB89304.1
hypothetical protein [Bacillus haynesii]	Bacillus haynesii	127	127	0.62	4e-31	46.63	259	WP_411809466.1
hypothetical protein [Bacillus licheniformis]	Bacillus licheniformis	125	125	0.68	5e-31	46.04	183	WP_228767646.1
hypothetical protein [Bacillus velezensis]	Bacillus velezensis	127	127	0.61	7e-31	50	245	WP_257262482.1
hypothetical protein [Bacillus velezensis]	Bacillus velezensis	127	127	0.61	7e-31	50	245	WP_232673910.1
hypothetical protein [Bacillus subtilis]	Bacillus subtilis	127	127	0.62	7e-31	50	248	WP_278072011.1
hypothetical protein [Bacillus licheniformis]	Bacillus licheniformis	125	125	0.68	7e-31	46.04	183	WP_261382007.1
hypothetical protein [Bacillus velezensis]	Bacillus velezensis	126	126	0.6	9e-31	46.51	243	WP_145979850.1
hypothetical protein [Bacillus mojavensis]	Bacillus mojavensis	126	126	0.62	2e-30	48.62	247	WP_268504901.1
hypothetical protein [Bacillus velezensis]	Bacillus velezensis	126	126	0.6	2e-30	46.51	268	WP_094247582.1
hypothetical protein [Bacillus velezensis]	Bacillus velezensis	126	126	0.62	2e-30	48.63	257	WP_326145433.1
hypothetical protein [Bacillus subtilis]	Bacillus subtilis	125	125	0.62	3e-30	50	258	WP_317161327.1
hypothetical protein [unclassified Bacillus (in: firmicutes)]	unclassified Bacillus (in: firmicutes)	125	125	0.62	3e-30	49.44	251	WP_409444535.1
hypothetical protein B4090_4796 [Bacillus licheniformis]	Bacillus licheniformis	126	126	0.62	3e-30	46.07	284	KYC77524.1
hypothetical protein [Bacillus licheniformis]	Bacillus licheniformis	122	122	0.68	5e-30	45.54	183	WP_256701314.1
hypothetical protein [Bacillus sonorensis]	Bacillus sonorensis	125	125	0.62	7e-30	48	304	MBG9915264.1
hypothetical protein [Bacillus haynesii]	Bacillus haynesii	125	125	0.62	1e-29	47.43	282	WP_412056267.1
hypothetical protein [Bacillus subtilis]	Bacillus subtilis	118	118	0.23	1e-29	92.31	74	WP_272512100.1
hypothetical protein BUN12_0105 [Bacillus amyloliquefaciens]	Bacillus amyloliquefaciens	124	124	0.62	1e-29	44.02	282	AZV88369.1
hypothetical protein [Bacillus subtilis]	Bacillus subtilis	124	124	0.6	2e-29	48.89	302	MFC8958291.1
hypothetical protein [Bacillus amyloliquefaciens]	Bacillus amyloliquefaciens	124	124	0.62	2e-29	44.02	307	WP_041481628.1
hypothetical protein [Bacillus sonorensis]	Bacillus sonorensis	124	124	0.62	2e-29	45.56	297	WP_326183158.1
hypothetical protein [Bacillus amyloliquefaciens]	Bacillus amyloliquefaciens	117	117	0.27	2e-29	81.82	77	WP_260434345.1
hypothetical protein [Bacillus velezensis]	Bacillus velezensis	124	124	0.62	4e-29	47.51	309	WP_045208659.1
hypothetical protein [Bacillus inaquosorum]	Bacillus inaquosorum	123	123	0.62	5e-29	45.55	299	WP_268323500.1
hypothetical protein [Bacillus haynesii]	Bacillus haynesii	124	124	0.62	6e-29	46.82	358	WP_412095328.1
hypothetical protein [Bacillus inaquosorum]	Bacillus inaquosorum	122	122	0.61	1e-28	49.43	282	WP_268420233.1
hypothetical protein [Bacillus licheniformis]	Bacillus licheniformis	119	119	0.68	1e-28	45.05	183	WP_258320550.1
hypothetical protein [Bacillus haynesii]	Bacillus haynesii	124	124	0.62	1e-28	46.24	358	WP_412095794.1
hypothetical protein [Bacillus paralicheniformis]	Bacillus paralicheniformis	122	122	0.62	1e-28	47.43	304	WP_145680483.1
hypothetical protein [Bacillus sp. FSL R5-0447]	Bacillus sp. FSL R5-0447	122	122	0.62	2e-28	47.51	336	WP_342493951.1
hypothetical protein [Bacillus glycinifermentans]	Bacillus glycinifermentans	123	123	0.62	2e-28	49.46	355	WP_048405722.1
hypothetical protein [Bacillus licheniformis]	Bacillus licheniformis	120	120	0.62	2e-28	45.45	251	WP_411810001.1
hypothetical protein [Bacillus glycinifermentans]	Bacillus glycinifermentans	122	122	0.62	5e-28	48.91	394	WP_232517658.1
hypothetical protein [Bacillus velezensis]	Bacillus velezensis	119	119	0.62	5e-28	44.32	251	WP_407966257.1
hypothetical protein [Bacillus haynesii]	Bacillus haynesii	121	121	0.62	7e-28	45.71	332	WP_412055981.1
hypothetical protein [Bacillus sp. SIMBA_026]	Bacillus sp. SIMBA_026	119	119	0.62	7e-28	49.16	260	WP_410577761.1
hypothetical protein [Bacillus subtilis]	Bacillus subtilis	119	119	0.61	8e-28	49.73	255	WP_396127097.1
hypothetical protein [Bacillus velezensis]	Bacillus velezensis	119	119	0.62	8e-28	43.24	276	WP_099320090.1
hypothetical protein [Bacillus licheniformis]	Bacillus licheniformis	120	120	0.62	9e-28	45.45	298	WP_412056985.1
hypothetical protein [Bacillus mojavensis]	Bacillus mojavensis	119	119	0.62	1e-27	46.93	301	WP_326228136.1
hypothetical protein [Bacillus sonorensis]	Bacillus sonorensis	119	119	0.62	2e-27	47.43	304	WP_006636926.1
hypothetical protein [Bacillus safensis]	Bacillus safensis	117	117	0.41	2e-27	60.34	249	WP_251181680.1
hypothetical protein [Bacillus licheniformis]	Bacillus licheniformis	118	118	0.62	7e-27	47.78	311	WP_054287372.1
hypothetical protein HC660_26770 [Bacillus mojavensis]	Bacillus mojavensis	117	117	0.59	8e-27	47.09	265	QJC97151.1
hypothetical protein [Bacillus velezensis]	Bacillus velezensis	116	116	0.62	1e-26	45.51	253	WP_069013229.1
hypothetical protein [Bacillus licheniformis]	Bacillus licheniformis	118	118	0.62	1e-26	47.83	346	WP_095261669.1
hypothetical protein [Bacillus velezensis]	Bacillus velezensis	115	115	0.62	1e-26	44.94	253	WP_373870788.1
hypothetical protein [Bacillus pumilus]	Bacillus pumilus	115	115	0.6	1e-26	45.29	246	WP_180308900.1
hypothetical protein [Bacillus pumilus]	Bacillus pumilus	115	115	0.49	2e-26	54.68	250	WP_326040955.1
hypothetical protein [Bacillus inaquosorum]	Bacillus inaquosorum	116	116	0.62	2e-26	44.69	289	WP_268273531.1
hypothetical protein [Bacillus paralicheniformis]	Bacillus paralicheniformis	117	117	0.62	2e-26	47.75	349	WP_125932902.1
hypothetical protein [Bacillus amyloliquefaciens]	Bacillus amyloliquefaciens	115	115	0.62	2e-26	47.85	261	WP_308837422.1
hypothetical protein ACJ43_22290 [Bacillus paralicheniformis]	Bacillus paralicheniformis	118	118	0.62	2e-26	47.75	374	KND05361.1
hypothetical protein [Bacillus licheniformis]	Bacillus licheniformis	114	114	0.6	3e-26	45.76	244	MBU8739735.1
hypothetical protein [Bacillus velezensis]	Bacillus velezensis	112	112	0.66	3e-26	43.55	171	WP_353771776.1
hypothetical protein [Bacillus pumilus]	Bacillus pumilus	114	114	0.6	4e-26	44.75	243	WP_284553742.1
hypothetical protein [Bacillus licheniformis]	Bacillus licheniformis	116	116	0.62	4e-26	47.8	312	WP_146940176.1
hypothetical protein [Bacillus sp. H2FL2]	Bacillus sp. H2FL2	115	115	0.62	4e-26	47.25	307	WP_266053599.1
hypothetical protein [Bacillus licheniformis]	Bacillus licheniformis	115	115	0.62	5e-26	47.8	312	WP_073411323.1
hypothetical protein ITP52_17505 [Bacillus subtilis]	Bacillus subtilis	115	115	0.46	5e-26	55.64	321	QPG33186.1
hypothetical protein [Bacillus paralicheniformis]	Bacillus paralicheniformis	116	116	0.62	6e-26	46.67	358	WP_145685540.1
hypothetical protein [Bacillus sp. LR_5]	Bacillus sp. LR_5	115	115	0.62	7e-26	44.15	334	WP_377885609.1
hypothetical protein CHCC14816_4448 [Bacillus licheniformis]	Bacillus licheniformis	115	115	0.62	7e-26	47.25	337	TWM49944.1
hypothetical protein [Bacillus]	Bacillus	114	114	0.44	9e-26	56.91	280	WP_153986707.1
hypothetical protein J7W01_14420 [Bacillus subtilis]	Bacillus subtilis	115	115	0.46	9e-26	55.64	325	QTM28435.1
CHAP domain-containing protein [Bacillus subtilis]	Bacillus subtilis	113	113	0.62	9e-26	46.67	252	WP_129110671.1
hypothetical protein CHCC15381_0416 [Bacillus paralicheniformis]	Bacillus paralicheniformis	116	116	0.62	1e-25	46.67	383	TWL40875.1
hypothetical protein [Bacillus licheniformis]	Bacillus licheniformis	116	116	0.62	1e-25	47.25	372	WP_406881478.1
hypothetical protein [Bacillus subtilis]	Bacillus subtilis	114	114	0.62	1e-25	45.41	305	WP_326132356.1
hypothetical protein [Bacillus licheniformis]	Bacillus licheniformis	115	115	0.62	2e-25	47.25	372	WP_392387329.1
hypothetical protein [Bacillus velezensis]	Bacillus velezensis	110	110	0.48	2e-25	53.28	157	WP_253724046.1
hypothetical protein [Bacillus licheniformis]	Bacillus licheniformis	112	112	0.62	2e-25	43.33	254	WP_224991076.1
hypothetical protein [Bacillus atrophaeus]	Bacillus atrophaeus	113	113	0.61	2e-25	46.11	280	WP_373565617.1
hypothetical protein [Bacillus paralicheniformis]	Bacillus paralicheniformis	114	114	0.62	3e-25	46.35	333	WP_274685753.1
hypothetical protein [Bacillus]	Bacillus	107	107	0.27	3e-25	72.97	74	WP_257006743.1
hypothetical protein [Bacillus altitudinis]	Bacillus altitudinis	112	112	0.45	3e-25	58.14	244	WP_144625162.1
hypothetical protein [Bacillus subtilis group]	Bacillus subtilis group	114	114	0.62	3e-25	46.11	334	WP_187362330.1
hypothetical protein AU387_15635 [Bacillus halotolerans]	Bacillus halotolerans	112	112	0.58	4e-25	47.09	258	KUP31092.1
hypothetical protein [Bacillus sp. SG20033]	Bacillus sp. SG20033	113	113	0.62	4e-25	43.59	309	WP_396583087.1
hypothetical protein [Bacillus subtilis]	Bacillus subtilis	113	113	0.61	5e-25	47.54	305	MED2969411.1
CHAP domain-containing protein [Bacillus subtilis]	Bacillus subtilis	111	111	0.6	5e-25	46.29	252	WP_129093074.1
hypothetical protein [Bacillus paralicheniformis]	Bacillus paralicheniformis	114	114	0.62	6e-25	45.6	354	WP_328033247.1
hypothetical protein [Bacillus sp. 0102A]	Bacillus sp. 0102A	109	109	0.35	7e-25	63	196	WP_333517043.1
hypothetical protein [Bacillus licheniformis]	Bacillus licheniformis	111	111	0.62	7e-25	45.6	246	WP_373368020.1
hypothetical protein [Bacillus licheniformis]	Bacillus licheniformis	108	108	0.63	8e-25	43.62	173	WP_412512611.1
hypothetical protein [Bacillus altitudinis]	Bacillus altitudinis	111	111	0.41	1e-24	58.62	285	WP_074041855.1
hypothetical protein CHCC14813_2116 [Bacillus licheniformis]	Bacillus licheniformis	113	113	0.62	1e-24	46.11	359	TWM68731.1
hypothetical protein [Bacillus glycinifermentans]	Bacillus glycinifermentans	113	113	0.62	1e-24	44.62	359	WP_057957707.1
hypothetical protein [Bacillus licheniformis]	Bacillus licheniformis	112	112	0.62	1e-24	46.81	350	MBW7634738.1
hypothetical protein [Bacillus]	Bacillus	112	112	0.62	1e-24	45.6	326	WP_035318673.1
hypothetical protein [Bacillus licheniformis]	Bacillus licheniformis	110	110	0.62	1e-24	45.6	249	WP_242760678.1
hypothetical protein [Bacillus sp. PPSBB_11]	Bacillus sp. PPSBB_11	110	110	0.45	1e-24	55.2	241	WP_340968144.1
hypothetical protein GII77_06905 [Bacillus subtilis]	Bacillus subtilis	111	111	0.62	1e-24	46.11	290	QGI00202.1
hypothetical protein [Cytobacillus solani]	Cytobacillus solani	111	111	0.58	2e-24	44.12	297	WP_056683814.1
hypothetical protein [Bacillus sp. FSL M8-0326]	Bacillus sp. FSL M8-0326	110	110	0.41	2e-24	57.52	247	WP_341072887.1
hypothetical protein [Bacillus]	Bacillus	112	112	0.62	2e-24	45.6	351	WP_016885221.1
hypothetical protein [Bacillus pumilus]	Bacillus pumilus	109	109	0.41	2e-24	55.26	243	WP_211064113.1
hypothetical protein [Paenibacillus sp. P22]	Paenibacillus sp. P22	113	113	0.66	2e-24	40.64	404	WP_021877100.1
hypothetical protein [Bacillus subtilis]	Bacillus subtilis	105	171	0.49	2e-24	66.25	102	MDC6143668.1
hypothetical protein [Bacillus licheniformis]	Bacillus licheniformis	111	111	0.62	3e-24	44.5	347	WP_073426476.1
hypothetical protein [Bacillus safensis]	Bacillus safensis	109	109	0.39	3e-24	58.18	237	WP_051149991.1
hypothetical protein BAT_0131 [Bacillus pumilus ATCC 7061]	Bacillus pumilus ATCC 7061	110	110	0.54	3e-24	48	286	EDW22184.1
hypothetical protein [Bacillus sp. CX-1]	Bacillus sp. CX-1	112	112	0.62	3e-24	45.6	386	WP_255265656.1
hypothetical protein [Bacillus licheniformis]	Bacillus licheniformis	111	111	0.62	4e-24	46.7	347	WP_145738462.1
hypothetical protein [Bacillus pumilus]	Bacillus pumilus	110	110	0.54	4e-24	48	285	WP_034620094.1
hypothetical protein [Bacillus paralicheniformis]	Bacillus paralicheniformis	111	111	0.61	5e-24	44.77	379	WP_283931447.1
hypothetical protein [Bacillus sonorensis]	Bacillus sonorensis	103	103	0.27	6e-24	71.62	74	WP_338132619.1
hypothetical protein [Bacillus inaquosorum]	Bacillus inaquosorum	110	110	0.62	6e-24	45.16	318	WP_268406207.1
hypothetical protein [Bacillus safensis]	Bacillus safensis	108	108	0.41	7e-24	54.78	247	WP_390273055.1
hypothetical protein [Bacillus glycinifermentans]	Bacillus glycinifermentans	110	110	0.62	8e-24	44.39	350	WP_216898817.1
hypothetical protein [Bacillus subtilis]	Bacillus subtilis	109	109	0.61	1e-23	48.88	289	WP_396335666.1
hypothetical protein [Bacillus altitudinis]	Bacillus altitudinis	107	107	0.44	1e-23	54.03	241	WP_099496812.1
hypothetical protein [Bacillus altitudinis]	Bacillus altitudinis	107	107	0.45	2e-23	53.6	247	WP_186316931.1
hypothetical protein [Bacillus haynesii]	Bacillus haynesii	108	108	0.44	2e-23	56.56	270	WP_412095034.1
hypothetical protein [Bacillus velezensis]	Bacillus velezensis	104	170	0.78	4e-23	54.55	157	WP_330730894.1
hypothetical protein [Bacillus velezensis]	Bacillus velezensis	106	106	0.44	4e-23	54.47	257	WP_099566599.1
hypothetical protein [Bacillus paralicheniformis]	Bacillus paralicheniformis	106	106	0.62	5e-23	44.62	261	WP_328018010.1
hypothetical protein [Bacillus sp. FSL K6-2971]	Bacillus sp. FSL K6-2971	107	107	0.43	5e-23	54.55	282	WP_340910235.1
hypothetical protein [Bacillus siamensis]	Bacillus siamensis	107	107	0.62	6e-23	44.75	274	WP_328220915.1
hypothetical protein FVD42_11220 [Bacillus amyloliquefaciens]	Bacillus amyloliquefaciens	106	106	0.61	6e-23	43.24	260	TXK24531.1
hypothetical protein CVV77_06780 [Bacillus sp. SN1]	Bacillus sp. SN1	107	107	0.45	7e-23	51.91	324	PJH94900.1
hypothetical protein [Bacillus amyloliquefaciens]	Bacillus amyloliquefaciens	107	107	0.44	8e-23	53.91	308	WP_391485548.1
hypothetical protein [Bacillus velezensis]	Bacillus velezensis	106	106	0.58	8e-23	41.57	274	MEC3848633.1
hypothetical protein NRS6148_02333 [Bacillus subtilis]	Bacillus subtilis	100	100	0.2	9e-23	89.29	75	CAF1833294.1
hypothetical protein [Bacillus sp. FSL K6-1284]	Bacillus sp. FSL K6-1284	108	108	0.62	1e-22	42.46	368	WP_340904260.1
hypothetical protein [Bacillus amyloliquefaciens]	Bacillus amyloliquefaciens	106	106	0.62	1e-22	44.13	284	WP_088030612.1
hypothetical protein FVD39_04590 [Bacillus amyloliquefaciens]	Bacillus amyloliquefaciens	107	107	0.44	1e-22	53.91	333	TXK69943.1
hypothetical protein [Bacillus inaquosorum]	Bacillus inaquosorum	106	106	0.61	2e-22	44.92	314	WP_268402140.1
hypothetical protein [Bacillus inaquosorum]	Bacillus inaquosorum	106	106	0.62	2e-22	44.21	314	WP_268353789.1
hypothetical protein [Bacillus licheniformis]	Bacillus licheniformis	104	104	0.62	2e-22	44.09	261	WP_224991109.1
hypothetical protein [Bacillus tequilensis]	Bacillus tequilensis	99	99	0.2	4e-22	87.5	75	NTU25513.1
hypothetical protein [unclassified Bacillus (in: firmicutes)]	unclassified Bacillus (in: firmicutes)	105	105	0.62	5e-22	43.46	321	WP_046132569.1
hypothetical protein [Bacillus spizizenii]	Bacillus spizizenii	104	104	0.58	7e-22	44.38	312	MCY7794113.1
hypothetical protein [Bacillus paralicheniformis]	Bacillus paralicheniformis	105	105	0.62	9e-22	41.53	333	WP_025810952.1
hypothetical protein D2M30_1288 [Bacillus amyloliquefaciens]	Bacillus amyloliquefaciens	97.4	97.4	0.23	1e-21	80	65	QBG55618.1
hypothetical protein [Bacillus subtilis]	Bacillus subtilis	100	100	0.45	1e-21	50	179	MDH3082603.1
hypothetical protein [Bacillus altitudinis]	Bacillus altitudinis	102	102	0.35	2e-21	59.8	233	WP_255389445.1
hypothetical protein [Bacillus velezensis]	Bacillus velezensis	102	102	0.58	2e-21	41.81	264	WP_214124450.1
hypothetical protein [Paenibacillus peoriae]	Paenibacillus peoriae	105	105	0.8	2e-21	34.94	439	WP_348623033.1
hypothetical protein [Bacillaceae]	Bacillaceae	96.3	96.3	0.2	2e-21	82.46	57	WP_003231348.1
hypothetical protein [Bacillus subtilis]	Bacillus subtilis	95.1	95.1	0.17	6e-21	100	52	MCR1990762.1
hypothetical protein G4P54_10915 [Bacillus tequilensis]	Bacillus tequilensis	95.5	95.5	0.2	7e-21	85.71	75	QIW80268.1
hypothetical protein [Heyndrickxia oleronia]	Heyndrickxia oleronia	101	101	0.65	8e-21	38.97	277	WP_280615685.1
hypothetical protein [Bacillus haynesii]	Bacillus haynesii	103	103	0.62	1e-20	41.24	407	WP_268348810.1
hypothetical protein [Bacillus mojavensis]	Bacillus mojavensis	100	100	0.57	1e-20	44.91	269	MEC1690334.1
hypothetical protein [Bacillus paralicheniformis]	Bacillus paralicheniformis	102	102	0.62	1e-20	41.67	358	WP_122934959.1
hypothetical protein A943_07915 [Bacillus sp. CPSM8]	Bacillus sp. CPSM8	101	101	0.58	2e-20	42.17	347	ETB71288.1
hypothetical protein [Bacillus velezensis]	Bacillus velezensis	100	100	0.62	2e-20	42.25	278	WP_326253996.1
hypothetical protein [Bacillus licheniformis]	Bacillus licheniformis	100	100	0.62	2e-20	41.15	289	WP_069500346.1
hypothetical protein [Bacillus haynesii]	Bacillus haynesii	100	100	0.43	2e-20	52.5	320	WP_412094996.1
hypothetical protein [Bacillus haynesii]	Bacillus haynesii	99.8	99.8	0.62	4e-20	42.53	294	WP_412095072.1
hypothetical protein [Bacillus haynesii]	Bacillus haynesii	101	101	0.62	4e-20	42.33	377	MEC0683325.1
hypothetical protein [Bacillus haynesii]	Bacillus haynesii	100	100	0.62	4e-20	41.86	320	MCY9435157.1
hypothetical protein [Paenibacillus sediminis]	Paenibacillus sediminis	101	101	0.78	4e-20	35.14	423	WP_209852288.1
hypothetical protein [Bacillus sp. 005/A4HT-01/001]	Bacillus sp. 005/A4HT-01/001	98.2	98.2	0.41	4e-20	54.39	241	WP_135226329.1
hypothetical protein [Bacillus licheniformis]	Bacillus licheniformis	99.8	99.8	0.62	5e-20	41.15	310	WP_326099645.1
hypothetical protein [Bacillus glycinifermentans]	Bacillus glycinifermentans	100	100	0.62	6e-20	39.9	352	WP_175077653.1
hypothetical protein [Bacillus sp. UNC125MFCrub1.1]	Bacillus sp. UNC125MFCrub1.1	97.8	97.8	0.35	6e-20	60.19	227	WP_051632358.1
hypothetical protein [Bacillus sonorensis]	Bacillus sonorensis	99.8	99.8	0.59	6e-20	43.41	313	WP_077736265.1
hypothetical protein [Bacillus swezeyi]	Bacillus swezeyi	98.2	98.2	0.44	1e-19	51.2	271	WP_412677718.1
hypothetical protein [Bacillus spizizenii]	Bacillus spizizenii	97.8	97.8	0.39	1e-19	50.79	263	MCY9052478.1
hypothetical protein [Bacillus velezensis]	Bacillus velezensis	98.2	98.2	0.61	1e-19	40	283	WP_285979761.1
hypothetical protein [Bacillus]	Bacillus	98.6	98.6	0.62	2e-19	39.38	334	WP_128748011.1
hypothetical protein [Niallia circulans]	Niallia circulans	96.3	96.3	0.35	2e-19	59.8	233	WP_303984518.1
hypothetical protein [Bacillus paralicheniformis]	Bacillus paralicheniformis	98.2	98.2	0.62	3e-19	44.38	337	WP_410553490.1
hypothetical protein [Bacillus velezensis]	Bacillus velezensis	97.4	97.4	0.44	4e-19	48.03	314	WP_411674869.1
hypothetical protein [Bacillus amyloliquefaciens group]	Bacillus amyloliquefaciens group	97.4	97.4	0.44	5e-19	48.03	339	WP_101293960.1
hypothetical protein [Bacillus paralicheniformis]	Bacillus paralicheniformis	95.5	95.5	0.62	7e-19	41.62	256	WP_075213354.1
hypothetical protein [Bacillus sp. JJ675]	Bacillus sp. JJ675	96.3	96.3	0.62	8e-19	39.58	305	WP_335498940.1
hypothetical protein [Brevibacillus porteri]	Brevibacillus porteri	90.9	90.9	0.34	1e-18	52.13	106	WP_376896748.1
hypothetical protein [Bacillus pumilus]	Bacillus pumilus	94	94	0.46	2e-18	48.85	237	WP_144482270.1
hypothetical protein [Bacillus pumilus]	Bacillus pumilus	94.4	94.4	0.64	2e-18	36.98	243	WP_335372343.1
hypothetical protein [Bacillales]	Bacillales	96.7	96.7	0.57	2e-18	38.92	388	WP_127057710.1
hypothetical protein [Paenibacillus humicus]	Paenibacillus humicus	96.7	96.7	0.42	2e-18	49.57	407	WP_127506878.1
hypothetical protein [Bacillus]	Bacillus	88.6	88.6	0.26	3e-18	66.67	67	WP_228767645.1
hypothetical protein KY998_11135 [Bacillus paralicheniformis]	Bacillus paralicheniformis	94.7	94.7	0.57	4e-18	39.64	323	UAL27872.1
hypothetical protein [Bacillus haynesii]	Bacillus haynesii	94.4	94.4	0.44	6e-18	47.86	324	WP_268349234.1
hypothetical protein [Bacillus velezensis]	Bacillus velezensis	88.6	88.6	0.36	6e-18	54.9	102	WP_244805579.1
hypothetical protein [Bacillus haynesii]	Bacillus haynesii	94.7	94.7	0.62	8e-18	41.71	382	WP_412094774.1
hypothetical protein [Bacillus pumilus]	Bacillus pumilus	91.7	91.7	0.35	9e-18	56.7	224	WP_144500161.1
hypothetical protein [Bacillus sp. Tg11]	Bacillus sp. Tg11	93.6	93.6	0.62	1e-17	41.44	313	WP_268431072.1
hypothetical protein [Paenibacillus sp. DP01]	Paenibacillus sp. DP01	94.7	94.7	0.57	1e-17	39.16	449	WP_404303562.1
hypothetical protein KHRBS_10620 [Bacillus subtilis subsp. subtilis]	Bacillus subtilis subsp. subtilis	86.3	86.3	0.18	1e-17	84	53	AMR46878.1
hypothetical protein [Bacillus haynesii]	Bacillus haynesii	92.8	92.8	0.44	2e-17	48	334	MEC0709182.1
hypothetical protein [Bacillus haynesii]	Bacillus haynesii	92.4	92.4	0.62	2e-17	41.71	323	WP_412095735.1
hypothetical protein [Brevibacillus sp. NPDC058079]	Brevibacillus sp. NPDC058079	87	87	0.34	3e-17	48.45	106	WP_390237319.1
hypothetical protein [Bacillus pumilus]	Bacillus pumilus	90.1	90.1	0.35	3e-17	55.67	224	WP_144492880.1
hypothetical protein [Bacillus sp. FSL P2-0092]	Bacillus sp. FSL P2-0092	90.5	90.5	0.54	4e-17	41.61	244	WP_341033589.1
hypothetical protein [Bacillus velezensis]	Bacillus velezensis	90.1	90.1	0.59	9e-17	41.67	265	WP_025851598.1
hypothetical protein [Bacillus maqinnsis]	Bacillus maqinnsis	88.6	88.6	0.61	2e-16	42.08	248	WP_353854780.1
hypothetical protein [Brevibacillus laterosporus]	Brevibacillus laterosporus	86.7	86.7	0.59	3e-16	38.51	177	MCR8997916.1
hypothetical protein C0W57_00860 [Bacillus velezensis]	Bacillus velezensis	90.1	90.1	0.61	3e-16	39.04	336	AUS14840.1
AAA family ATPase [Brevibacillus laterosporus]	Brevibacillus laterosporus	90.9	90.9	0.96	4e-16	31.41	583	WP_242072784.1
hypothetical protein [Bacillus haynesii]	Bacillus haynesii	89.4	89.4	0.43	4e-16	47.2	340	WP_242793473.1
hypothetical protein [Bacillus sonorensis]	Bacillus sonorensis	88.2	88.2	0.44	4e-16	43.85	272	MDI3409540.1
hypothetical protein C6W18_05390 [Bacillus sp. LLTC93]	Bacillus sp. LLTC93	88.6	88.6	0.46	5e-16	46.43	293	PRO41447.1
hypothetical protein [Lederbergia citri]	Lederbergia citri	88.2	88.2	0.46	5e-16	48.48	289	WP_213125823.1
hypothetical protein [Bacillus sp. LLTC93]	Bacillus sp. LLTC93	88.2	88.2	0.46	6e-16	46.43	292	WP_189318050.1
hypothetical protein [Bacillus haynesii]	Bacillus haynesii	89	89	0.62	6e-16	40.64	334	WP_268354870.1
hypothetical protein [Bacillus paralicheniformis]	Bacillus paralicheniformis	89	89	0.43	6e-16	46.03	338	WP_202621735.1
hypothetical protein [Robertmurraya sp. DFI.2.37]	Robertmurraya sp. DFI.2.37	87.4	87.4	0.65	8e-16	33.51	267	MDF1511101.1
hypothetical protein [Robertmurraya sp. DFI.2.37]	Robertmurraya sp. DFI.2.37	87.4	87.4	0.65	8e-16	33.51	266	WP_151026040.1
hypothetical protein [Bacillus haynesii]	Bacillus haynesii	88.2	88.2	0.62	1e-15	41.49	334	WP_268362717.1
hypothetical protein [Bacillus sp. 03113]	Bacillus sp. 03113	87.4	87.4	0.65	1e-15	35.94	289	WP_141431923.1
hypothetical protein [Aeribacillus sp. FSL K6-1121]	Aeribacillus sp. FSL K6-1121	86.3	86.3	0.4	2e-15	49.11	247	WP_340805907.1
hypothetical protein [Paenibacillus polymyxa]	Paenibacillus polymyxa	87.8	87.8	0.57	2e-15	41.28	360	WP_025365289.1
hypothetical protein [Bacillus safensis]	Bacillus safensis	85.9	85.9	0.43	2e-15	49.19	241	WP_335362054.1
hypothetical protein [Bacillus paralicheniformis]	Bacillus paralicheniformis	87.4	87.4	0.43	2e-15	46.09	347	WP_264095487.1
hypothetical protein [Aeribacillus sp. FSL M8-0254]	Aeribacillus sp. FSL M8-0254	85.5	85.5	0.45	2e-15	40.94	242	WP_340855022.1
hypothetical protein [Bacillus safensis]	Bacillus safensis	85.9	85.9	0.49	5e-15	46.31	293	WP_226014690.1
hypothetical protein [Brevibacillus laterosporus]	Brevibacillus laterosporus	86.7	86.7	0.57	9e-15	38.41	439	WP_258434968.1
hypothetical protein [Bacillus cereus group sp. BfR-BA-01328]	Bacillus cereus group sp. BfR-BA-01328	82.4	82.4	0.35	1e-14	46.08	179	WP_242248869.1
hypothetical protein [Cytobacillus sp. FSL K6-0129]	Cytobacillus sp. FSL K6-0129	82.8	82.8	0.65	2e-14	34.21	218	WP_340978865.1
hypothetical protein KLEB271_gp88 [Bacillus phage vB_BauS_KLEB27-1]	Bacillus phage vB_BauS_KLEB27-1	83.6	83.6	0.64	3e-14	35.61	292	UNY40619.1
hypothetical protein I532_04025 [Brevibacillus borstelensis AK1]	Brevibacillus borstelensis AK1	84.7	84.7	0.62	4e-14	40.56	405	EMT54743.1
hypothetical protein [Bacillus cereus group sp. BfR-BA-01363]	Bacillus cereus group sp. BfR-BA-01363	80.9	80.9	0.35	4e-14	42.57	179	WP_319788644.1
hypothetical protein [Bacillus pumilus]	Bacillus pumilus	82.4	82.4	0.49	4e-14	45.21	255	WP_350303585.1
hypothetical protein [Xanthomonas citri pv. citri]	Xanthomonas citri pv. citri	77	77	0.16	4e-14	82.22	55	MBD5009346.1
hypothetical protein [Bacillus pumilus]	Bacillus pumilus	82.4	82.4	0.49	4e-14	45.21	255	WP_253622185.1
hypothetical protein [Paenibacillus sp. BIHB 4019]	Paenibacillus sp. BIHB 4019	84.7	84.7	0.39	5e-14	47.27	478	WP_099518895.1
hypothetical protein [Brevibacillus borstelensis]	Brevibacillus borstelensis	84	84	0.62	5e-14	40.56	399	WP_157211775.1
hypothetical protein [Paenibacillus sp. JNUCC32]	Paenibacillus sp. JNUCC32	84	84	0.91	6e-14	29.67	443	WP_192572854.1
hypothetical protein [Bacillus sp. FSL W8-0920]	Bacillus sp. FSL W8-0920	81.6	81.6	0.46	8e-14	45.32	255	WP_342468192.1
hypothetical protein [Robertmurraya andreesenii]	Robertmurraya andreesenii	82.4	82.4	0.59	8e-14	36.76	302	WP_307149521.1
AAA family ATPase [Bacillus smithii]	Bacillus smithii	83.2	83.2	0.68	1e-13	33.33	390	WP_328203706.1
TPA: hypothetical protein [Bacillus pumilus]	Bacillus pumilus	81.3	81.3	0.41	1e-13	47.46	240	HBU90237.1
hypothetical protein [Bacillus altitudinis]	Bacillus altitudinis	81.3	81.3	0.41	1e-13	46.09	254	WP_268431327.1
hypothetical protein [Bacillus altitudinis]	Bacillus altitudinis	80.9	80.9	0.39	1e-13	51.35	233	WP_268356949.1
hypothetical protein [Paenibacillus sp. FSL R7-0128]	Paenibacillus sp. FSL R7-0128	83.2	83.2	0.61	1e-13	35	463	WP_340979614.1
hypothetical protein [Bacillus cereus]	Bacillus cereus	77.8	77.8	0.43	1e-13	38.66	124	MFE5278594.1
hypothetical protein [Bacillus]	Bacillus	81.3	81.3	0.62	2e-13	39.68	306	WP_270568444.1
hypothetical protein [Peribacillus butanolivorans]	Peribacillus butanolivorans	80.9	80.9	0.58	3e-13	35.33	297	WP_116821552.1
hypothetical protein [Bacillus pumilus]	Bacillus pumilus	80.9	80.9	0.41	3e-13	47.9	284	WP_066030292.1
hypothetical protein [Bacillus pumilus]	Bacillus pumilus	80.5	80.5	0.41	3e-13	48.25	274	WP_113755031.1
DUF4407 domain-containing protein [Bacillus altitudinis]	Bacillus altitudinis	79.7	79.7	0.45	3e-13	46.03	236	WP_249669591.1
hypothetical protein C2W58_01910 [Bacillus pumilus]	Bacillus pumilus	80.5	80.5	0.41	3e-13	48.25	273	RAP05479.1
hypothetical protein [unclassified Bacillus (in: firmicutes)]	unclassified Bacillus (in: firmicutes)	79.7	79.7	0.41	4e-13	46.4	248	WP_185854290.1
hypothetical protein [unclassified Bacillus cereus group]	unclassified Bacillus cereus group	78.2	78.2	0.44	4e-13	34.68	179	WP_242289114.1
hypothetical protein [Brevibacillus reuszeri]	Brevibacillus reuszeri	81.3	81.3	0.58	6e-13	36.53	441	WP_103110258.1
hypothetical protein [Bacillus thuringiensis]	Bacillus thuringiensis	77.4	77.4	0.35	8e-13	40.59	179	WP_098368848.1
hypothetical protein [unclassified Paenibacillus]	unclassified Paenibacillus	80.9	80.9	0.61	1e-12	37.16	510	WP_283654414.1
hypothetical protein [Peribacillus huizhouensis]	Peribacillus huizhouensis	74.7	74.7	0.41	1e-12	41.38	99	WP_182502993.1
hypothetical protein [Pseudacidobacterium ailaaui]	Pseudacidobacterium ailaaui	80.1	80.1	0.39	1e-12	42.86	412	MBX6360538.1
hypothetical protein [Bacillus licheniformis]	Bacillus licheniformis	74.7	74.7	0.22	1e-12	68.25	112	WP_263328470.1
hypothetical protein [Bacillus altitudinis]	Bacillus altitudinis	78.2	78.2	0.41	2e-12	46.46	248	WP_393919978.1
hypothetical protein [Bacillus pumilus]	Bacillus pumilus	77	77	0.61	2e-12	37.16	228	MDF9460620.1
hypothetical protein [Bacillus altitudinis]	Bacillus altitudinis	77	77	0.39	3e-12	50.45	234	WP_100325183.1
hypothetical protein SAMN05216389_11117 [Oceanobacillus limi]	Oceanobacillus limi	78.2	78.2	0.59	3e-12	36.11	290	SET42338.1
hypothetical protein [Bacillus cereus]	Bacillus cereus	75.1	75.1	0.35	3e-12	42.16	152	MCU5282766.1
hypothetical protein [Brevibacillus sp. SYP-B805]	Brevibacillus sp. SYP-B805	79	79	0.66	3e-12	39.15	387	WP_206529603.1
TPA: hypothetical protein [Bacillus paranthracis]	Bacillus paranthracis	75.9	75.9	0.35	3e-12	39.6	179	HDR7922466.1
hypothetical protein [Bacillus velezensis]	Bacillus velezensis	75.9	75.9	0.57	4e-12	38.32	201	WP_224446854.1
hypothetical protein [Bacillus pumilus]	Bacillus pumilus	77.8	77.8	0.61	4e-12	37.7	296	WP_309415839.1
hypothetical protein [Bacillus]	Bacillus	75.1	75.1	0.35	5e-12	42.16	179	WP_000390834.1
hypothetical protein [Bacillus spizizenii]	Bacillus spizizenii	76.6	76.6	0.61	5e-12	39.88	235	MEC1584381.1
hypothetical protein [Heyndrickxia coagulans]	Heyndrickxia coagulans	76.6	76.6	0.39	5e-12	40.16	235	WP_061564920.1
ELKS/Rab6-interacting/CAST family protein [Bacillus subtilis]	Bacillus subtilis	76.3	76.3	0.45	5e-12	40.62	227	UHH07156.1
hypothetical protein [Bacillus paralicheniformis]	Bacillus paralicheniformis	76.3	76.3	0.35	7e-12	51.52	234	WP_065643781.1
hypothetical protein [Bacillus paranthracis]	Bacillus paranthracis	74.7	74.7	0.35	7e-12	39.6	179	WP_333728346.1
hypothetical protein [Bacillus thuringiensis]	Bacillus thuringiensis	74.7	74.7	0.35	7e-12	42.16	179	WP_326267803.1
hypothetical protein [Bacillus pumilus]	Bacillus pumilus	75.9	75.9	0.62	7e-12	37.97	227	MDF9458043.1
hypothetical protein [Bacillus paralicheniformis]	Bacillus paralicheniformis	75.9	75.9	0.35	1e-11	52.04	275	WP_189319641.1
hypothetical protein D8Z77_16035 [Brevibacillus laterosporus]	Brevibacillus laterosporus	77	77	0.57	1e-11	35.4	386	AYK07755.1
hypothetical protein [Bacillus sp. FSL K6-1012]	Bacillus sp. FSL K6-1012	70.5	70.5	0.26	2e-11	58.11	71	WP_339237726.1
hypothetical protein [Aneurinibacillus migulanus]	Aneurinibacillus migulanus	76.6	76.6	0.6	2e-11	37.93	415	WP_253614247.1
hypothetical protein CJ467_14570 [Bacillus velezensis]	Bacillus velezensis	74.3	74.3	0.62	3e-11	37.78	234	PAK29618.1
hypothetical protein C0R09_18750 [Brevibacillus laterosporus]	Brevibacillus laterosporus	76.3	76.3	0.57	3e-11	32.5	407	AUM66394.1
hypothetical protein [Brevibacillus sp. 7WMA2]	Brevibacillus sp. 7WMA2	76.3	76.3	0.57	3e-11	33.54	399	WP_163245630.1
hypothetical protein [Bacillus safensis]	Bacillus safensis	74.3	74.3	0.6	4e-11	36.26	247	WP_254965485.1
hypothetical protein [Bacillus safensis]	Bacillus safensis	73.9	73.9	0.39	4e-11	47.75	234	WP_410559323.1
hypothetical protein [Bacillus safensis]	Bacillus safensis	73.9	73.9	0.39	4e-11	47.75	234	WP_268475218.1
hypothetical protein [Fontibacillus phaseoli]	Fontibacillus phaseoli	75.5	75.5	0.47	5e-11	37.23	432	WP_114494863.1
hypothetical protein [Bacillus altitudinis]	Bacillus altitudinis	74.3	74.3	0.39	6e-11	47.9	284	WP_197197251.1
hypothetical protein [Paenibacillus polymyxa]	Paenibacillus polymyxa	75.5	75.5	0.45	6e-11	40.91	435	WP_052679248.1
TPA: hypothetical protein [Bacilli bacterium]	Bacilli bacterium	72.4	72.4	0.66	6e-11	33.99	192	HEY8445378.1
hypothetical protein [Brevibacillus laterosporus]	Brevibacillus laterosporus	75.1	75.1	0.73	6e-11	31.46	429	WP_258434950.1
hypothetical protein [Brevibacillus sp. NL20B1]	Brevibacillus sp. NL20B1	75.1	75.1	0.46	7e-11	40.85	436	WP_212133241.1
hypothetical protein [Bacillus safensis]	Bacillus safensis	72.8	72.8	0.35	9e-11	49	221	WP_327822536.1
hypothetical protein [Bacillus mojavensis]	Bacillus mojavensis	68.6	68.6	0.22	9e-11	59.68	71	WP_413287421.1
hypothetical protein [Bacillus]	Bacillus	68.6	68.6	0.22	9e-11	59.68	71	WP_024121522.1
hypothetical protein [Paenibacillus apii]	Paenibacillus apii	74.7	74.7	0.64	1e-10	35.29	544	WP_165093876.1
hypothetical protein [Bacillus licheniformis]	Bacillus licheniformis	73.2	73.2	0.62	2e-10	35.45	312	WP_124932308.1
hypothetical protein [Bacillus sp. XT-2]	Bacillus sp. XT-2	68.2	68.2	0.22	2e-10	58.06	71	WP_263463543.1
3D domain-containing protein [Paenibacillus sp. YIM B09110]	Paenibacillus sp. YIM B09110	74.3	74.3	0.58	2e-10	38.33	567	WP_337102357.1
hypothetical protein [Paenibacillus motobuensis]	Paenibacillus motobuensis	74.3	74.3	0.57	2e-10	35.83	550	WP_379341273.1
hypothetical protein [Bacillus]	Bacillus	67.8	67.8	0.22	2e-10	59.68	71	WP_326323867.1
hypothetical protein [Bacillus inaquosorum]	Bacillus inaquosorum	70.9	70.9	0.18	2e-10	66.67	188	WP_268327784.1
hypothetical protein [Bacillus halotolerans]	Bacillus halotolerans	67.8	67.8	0.22	2e-10	59.68	71	WP_127695146.1
hypothetical protein [Bacillus sp. FSL M8-0315]	Bacillus sp. FSL M8-0315	72.8	72.8	0.62	2e-10	34.92	312	WP_339168760.1
hypothetical protein [Bacillus licheniformis]	Bacillus licheniformis	70.5	70.5	0.37	3e-10	38.83	193	WP_235598184.1
hypothetical protein [Paenibacillus terrigena]	Paenibacillus terrigena	73.6	73.6	0.45	3e-10	40.6	491	WP_018755175.1
hypothetical protein [Bacillus thuringiensis]	Bacillus thuringiensis	69.7	69.7	0.32	4e-10	43.48	164	MED2455030.1
hypothetical protein [Paenibacillus agricola]	Paenibacillus agricola	72.8	72.8	0.41	4e-10	41.41	416	WP_166150928.1
hypothetical protein [Bacillus]	Bacillus	66.6	66.6	0.21	4e-10	61.67	64	WP_185847934.1
hypothetical protein [Paenibacillus sp. RC73]	Paenibacillus sp. RC73	72.8	72.8	0.57	4e-10	35.91	500	WP_404592461.1
hypothetical protein [Cytobacillus purgationiresistens]	Cytobacillus purgationiresistens	71.6	71.6	0.41	5e-10	37.3	287	WP_307475434.1
hypothetical protein [Bacillus tequilensis]	Bacillus tequilensis	70.9	70.9	0.62	6e-10	38.07	236	NTU28384.1
hypothetical protein [Bacillus sp. 28A-2]	Bacillus sp. 28A-2	70.5	70.5	0.35	6e-10	44.55	221	WP_191098243.1
hypothetical protein [Paenibacillus polymyxa]	Paenibacillus polymyxa	72.4	72.4	0.57	7e-10	36.22	426	WP_279834852.1
hypothetical protein [Virgibacillus pantothenticus]	Virgibacillus pantothenticus	71.2	71.2	0.4	7e-10	39.17	273	WP_077297436.1
hypothetical protein [Brevibacillus laterosporus]	Brevibacillus laterosporus	72	72	0.57	8e-10	35.37	426	WP_197261615.1
hypothetical protein [unclassified Paenibacillus]	unclassified Paenibacillus	71.6	71.6	0.81	8e-10	32.76	377	WP_094878040.1
hypothetical protein [Paenibacillus sp. ACRRY]	Paenibacillus sp. ACRRY	72	72	0.44	9e-10	38.58	514	WP_239300090.1
hypothetical protein [Bacillus haynesii]	Bacillus haynesii	68.6	68.6	0.34	2e-09	47	202	MEC0756449.1
hypothetical protein [Paenibacillus apii]	Paenibacillus apii	70.9	70.9	0.59	2e-09	33.33	474	WP_165093829.1
hypothetical protein [Bacillus halotolerans]	Bacillus halotolerans	67.8	67.8	0.49	2e-09	37.93	173	WP_411810098.1
hypothetical protein [Mesobacillus zeae]	Mesobacillus zeae	68.9	68.9	0.57	3e-09	35.12	251	WP_336104861.1
hypothetical protein [Bacillus stratosphericus]	Bacillus stratosphericus	68.2	68.2	0.35	3e-09	47	217	WP_226568168.1
hypothetical protein [Paenibacillus sp. NPDC057967]	Paenibacillus sp. NPDC057967	70.5	70.5	0.43	3e-09	37.6	482	WP_387471767.1
hypothetical protein [Paenibacillus sp. FSL H7-0940]	Paenibacillus sp. FSL H7-0940	70.1	70.1	0.57	4e-09	34.97	522	WP_340028972.1
hypothetical protein [Cytobacillus sp. FSL R7-0696]	Cytobacillus sp. FSL R7-0696	68.6	68.6	0.39	4e-09	42.73	242	WP_341108464.1
hypothetical protein [uncultured Paenibacillus sp.]	uncultured Paenibacillus sp.	70.1	70.1	0.65	4e-09	34.72	520	WP_178023042.1
hypothetical protein [Bacillus subtilis]	Bacillus subtilis	63.2	63.2	0.11	4e-09	100	34	MCR1994608.1
hypothetical protein [Paenibacillus sp. ACRRX]	Paenibacillus sp. ACRRX	69.7	69.7	0.74	5e-09	31.2	513	WP_239328463.1
hypothetical protein [Aneurinibacillus aneurinilyticus]	Aneurinibacillus aneurinilyticus	69.3	69.3	0.48	6e-09	38.57	424	WP_276914085.1
hypothetical protein [Paenibacillus sp. FSL R7-0189]	Paenibacillus sp. FSL R7-0189	69.7	69.7	0.62	6e-09	36.07	485	WP_339811174.1
hypothetical protein [Burkholderia sp. SIMBA_013]	Burkholderia sp. SIMBA_013	63.5	63.5	0.16	8e-09	76.09	71	MFP3701231.1
hypothetical protein [Paenibacillus tundrae]	Paenibacillus tundrae	68.9	68.9	0.58	9e-09	33.93	527	WP_307211994.1
hypothetical protein [Brevibacillus sp. SKDU10]	Brevibacillus sp. SKDU10	67.8	67.8	0.57	2e-08	33.33	376	WP_064017126.1
hypothetical protein [Bacillus glycinifermentans]	Bacillus glycinifermentans	63.5	63.5	0.32	2e-08	46.46	105	WP_175076336.1
hypothetical protein [Paenibacillus tuaregi]	Paenibacillus tuaregi	67.8	67.8	0.87	2e-08	31.66	460	WP_068616538.1
hypothetical protein [Cytobacillus gottheilii]	Cytobacillus gottheilii	66.6	66.6	0.39	2e-08	39.66	252	WP_214478334.1
hypothetical protein [Paenibacillus polymyxa]	Paenibacillus polymyxa	67.8	67.8	0.57	2e-08	37.08	432	WP_240752948.1
hypothetical protein [Paenibacillus illinoisensis]	Paenibacillus illinoisensis	67.8	67.8	0.58	2e-08	33.71	429	WP_251642394.1
hypothetical protein [Caldifermentibacillus hisashii]	Caldifermentibacillus hisashii	66.2	66.2	0.58	3e-08	34.86	253	WP_340500002.1
hypothetical protein [Bacillus pumilus]	Bacillus pumilus	65.9	65.9	0.35	3e-08	48.6	231	WP_366560717.1
hypothetical protein [Peribacillus frigoritolerans]	Peribacillus frigoritolerans	65.9	65.9	0.42	6e-08	34.19	308	WP_328144099.1
hypothetical protein [Paenibacillus polysaccharolyticus]	Paenibacillus polysaccharolyticus	66.2	66.2	0.59	7e-08	34.81	457	WP_336120416.1
hypothetical protein [Paenibacillus chibensis]	Paenibacillus chibensis	66.2	66.2	0.39	7e-08	41.07	440	WP_127601608.1
hypothetical protein [Paenibacillus polymyxa]	Paenibacillus polymyxa	66.2	115	0.46	8e-08	37.16	439	WP_263560488.1
hypothetical protein [Paenibacillus polymyxa]	Paenibacillus polymyxa	65.9	65.9	0.57	9e-08	37.08	435	WP_174820910.1
hypothetical protein [Paenibacillus sp. FSL M7-1455]	Paenibacillus sp. FSL M7-1455	65.9	65.9	0.57	1e-07	33.33	486	WP_341000818.1
hypothetical protein [Paenibacillus sp. YN15]	Paenibacillus sp. YN15	65.9	65.9	0.68	1e-07	30.1	512	WP_113021531.1
hypothetical protein [Brevibacillus agri]	Brevibacillus agri	65.5	65.5	0.58	1e-07	35.47	379	WP_238502677.1
hypothetical protein [Brevibacillus borstelensis]	Brevibacillus borstelensis	65.5	65.5	0.57	1e-07	34.13	383	WP_338461596.1
hypothetical protein [Paenibacillus sp. J5C2022]	Paenibacillus sp. J5C2022	65.5	65.5	0.45	1e-07	35.56	491	WP_262676998.1
hypothetical protein [Paenibacillus macerans]	Paenibacillus macerans	65.1	65.1	0.91	1e-07	24.67	382	WP_326043769.1
hypothetical protein [Metabacillus idriensis]	Metabacillus idriensis	64.3	64.3	0.61	2e-07	29.8	296	WP_154318695.1
hypothetical protein [Paenibacillus alvei]	Paenibacillus alvei	64.7	64.7	0.6	2e-07	32.96	415	WP_197267788.1
hypothetical protein [Paenibacillus peoriae]	Paenibacillus peoriae	64.7	64.7	0.57	3e-07	35.59	422	WP_338532595.1
hypothetical protein [Paenibacillus]	Paenibacillus	64.7	64.7	0.59	3e-07	35.42	529	WP_051491045.1
hypothetical protein [Brevibacillus sp. WF146]	Brevibacillus sp. WF146	64.3	64.3	0.4	3e-07	41.32	414	WP_065068367.1
hypothetical protein [Virgibacillus proomii]	Virgibacillus proomii	63.5	63.5	0.41	3e-07	38.21	275	WP_216483012.1
hypothetical protein [Caldifermentibacillus hisashii]	Caldifermentibacillus hisashii	63.2	63.2	0.58	3e-07	33.52	250	WP_216405685.1
hypothetical protein [Paenibacillus sp. FSL W8-0426]	Paenibacillus sp. FSL W8-0426	63.9	63.9	0.46	4e-07	37.59	427	WP_339273772.1
hypothetical protein [Brevibacillus agri]	Brevibacillus agri	63.2	63.2	0.45	6e-07	36.92	399	WP_025846536.1
hypothetical protein [Paenibacillus sp. UASWS1643]	Paenibacillus sp. UASWS1643	63.2	63.2	0.58	7e-07	32.24	406	WP_150365676.1
hypothetical protein [Paenibacillus sp. BK033]	Paenibacillus sp. BK033	63.5	63.5	0.47	7e-07	38.13	511	WP_132312588.1
hypothetical protein [Brevibacillus laterosporus]	Brevibacillus laterosporus	63.2	63.2	0.82	7e-07	30.08	426	WP_181023578.1
hypothetical protein [Bacillus]	Bacillus	62.4	62.4	0.33	9e-07	40.74	287	WP_231947440.1
hypothetical protein [Bacillus sp. FSL R5-0659]	Bacillus sp. FSL R5-0659	61.2	61.2	0.35	1e-06	47	220	WP_341084564.1
hypothetical protein [Mesobacillus zeae]	Mesobacillus zeae	61.6	61.6	0.57	1e-06	36.05	256	WP_119110881.1
hypothetical protein [Bacillus sp. 1006-3]	Bacillus sp. 1006-3	59.7	59.7	0.4	1e-06	33.04	155	WP_240849839.1
hypothetical protein [Brevibacillus laterosporus]	Brevibacillus laterosporus	62.4	62.4	0.54	1e-06	31.68	426	WP_018672645.1
hypothetical protein [Paenibacillus odorifer]	Paenibacillus odorifer	62	62	0.59	2e-06	34.9	529	WP_076179441.1
hypothetical protein [Bacillus subtilis group]	Bacillus subtilis group	59.3	59.3	0.4	2e-06	33.04	155	WP_208557167.1
Uncharacterized protein PIL02S_03358 [Paenibacillus illinoisensis]	Paenibacillus illinoisensis	57.8	57.8	0.33	2e-06	34.78	109	PYY28212.1
hypothetical protein [Paenibacillus sp. FSL R7-269]	Paenibacillus sp. FSL R7-269	61.6	61.6	0.46	3e-06	36.84	482	WP_051493927.1
hypothetical protein [Brevibacillus parabrevis]	Brevibacillus parabrevis	61.2	61.2	0.52	3e-06	33.13	384	WP_217022823.1
hypothetical protein [Paenibacillus sp. FSL P4-0176]	Paenibacillus sp. FSL P4-0176	57.8	57.8	0.39	3e-06	29.57	120	WP_339193813.1
hypothetical protein [Bacillus subtilis group]	Bacillus subtilis group	58.5	58.5	0.45	3e-06	31.5	156	WP_118381865.1
hypothetical protein [Bacillus velezensis]	Bacillus velezensis	58.9	58.9	0.31	3e-06	40.21	174	WP_326359362.1
hypothetical protein [Paenibacillus illinoisensis]	Paenibacillus illinoisensis	58.5	58.5	0.38	3e-06	31.53	153	WP_220039411.1
hypothetical protein [Bacillus amyloliquefaciens group]	Bacillus amyloliquefaciens group	58.5	58.5	0.44	4e-06	35.16	160	WP_060657953.1
hypothetical protein [Paenibacillus elgii]	Paenibacillus elgii	60.1	60.1	0.41	4e-06	40.65	243	WP_010495039.1
hypothetical protein EEL32_10300 [Brevibacillus laterosporus]	Brevibacillus laterosporus	60.8	60.8	0.45	4e-06	36.84	395	TPG88143.1
hypothetical protein [Paenibacillus]	Paenibacillus	60.5	60.5	0.47	6e-06	33.59	494	WP_076104029.1
hypothetical protein [Paenibacillus cremeus]	Paenibacillus cremeus	56.6	56.6	0.34	6e-06	32.98	111	WP_144846322.1
hypothetical protein [Bacillus velezensis]	Bacillus velezensis	58.2	58.2	0.32	7e-06	42.39	172	WP_327972867.1
hypothetical protein [Paenibacillus]	Paenibacillus	59.7	59.7	0.59	1e-05	33.7	375	WP_076297470.1
hypothetical protein [Paenibacillus barcinonensis]	Paenibacillus barcinonensis	56.2	56.2	0.39	1e-05	29.57	120	WP_110894539.1
hypothetical protein [Paenibacillus sp. AK121]	Paenibacillus sp. AK121	59.3	113	0.46	1e-05	37.14	433	WP_216974419.1
hypothetical protein [Paenibacillus polymyxa]	Paenibacillus polymyxa	58.9	58.9	0.39	2e-05	40.32	423	WP_242211067.1
hypothetical protein Bcp1_195 [Bacillus phage Bcp1]	Bacillus phage Bcp1	55.1	55.1	0.35	2e-05	35.05	103	YP_009031477.1
hypothetical protein [Paenibacillus sp. VCA1]	Paenibacillus sp. VCA1	59.3	59.3	0.44	2e-05	39.23	588	WP_310858316.1
hypothetical protein [Cytobacillus massiliigabonensis]	Cytobacillus massiliigabonensis	57.8	57.8	0.58	2e-05	33.53	232	WP_102271284.1
hypothetical protein [Paenibacillus sp. LK1]	Paenibacillus sp. LK1	55.1	55.1	0.34	3e-05	32.63	120	WP_099856422.1
hypothetical protein [Brevibacillus borstelensis]	Brevibacillus borstelensis	57.4	57.4	0.37	3e-05	38.68	237	WP_311068272.1
hypothetical protein [Niallia circulans]	Niallia circulans	56.6	56.6	0.35	3e-05	39.8	190	WP_123260739.1
hypothetical protein [Brevibacillus sp. NSP2.1]	Brevibacillus sp. NSP2.1	57.8	57.8	0.38	3e-05	36.7	335	WP_026558389.1
hypothetical protein [Alkalihalobacillus sp. LMS6]	Alkalihalobacillus sp. LMS6	55.5	55.5	0.25	4e-05	44.93	154	WP_255223536.1
hypothetical protein [Paenibacillus sp. FSL L8-0436]	Paenibacillus sp. FSL L8-0436	57.8	57.8	0.46	4e-05	34.38	367	WP_342439309.1
hypothetical protein [Bacillus sonorensis]	Bacillus sonorensis	53.1	53.1	0.32	9e-05	41	105	WP_212941204.1
hypothetical protein [Paenibacillus terrae]	Paenibacillus terrae	57	57	0.39	9e-05	38.84	585	WP_149093395.1
hypothetical protein [Paenibacillus glycanilyticus]	Paenibacillus glycanilyticus	56.2	56.2	0.4	0.0001	38.33	388	WP_317981548.1
hypothetical protein [Paenibacillus sp. M2]	Paenibacillus sp. M2	53.1	53.1	0.34	0.0002	30.53	120	WP_411735078.1
hypothetical protein [Bacillus chungangensis]	Bacillus chungangensis	54.7	54.7	0.47	0.0002	32.87	207	WP_307225852.1
hypothetical protein [Brevibacillus sp. NSP2.1]	Brevibacillus sp. NSP2.1	55.5	55.5	0.41	0.0002	36.36	385	WP_026558375.1
hypothetical protein [Paenibacillus alvei]	Paenibacillus alvei	55.5	55.5	0.63	0.0003	31.15	500	WP_268599576.1
hypothetical protein [Paenibacillus graminis]	Paenibacillus graminis	55.5	55.5	0.42	0.0003	40.34	555	WP_326078945.1
hypothetical protein [Paenibacillus sp. FSL L8-0340]	Paenibacillus sp. FSL L8-0340	55.5	55.5	0.4	0.0003	35.29	529	WP_342480434.1
hypothetical protein [Paenibacillus sp. SC116]	Paenibacillus sp. SC116	55.1	55.1	0.46	0.0005	38.06	534	WP_258276942.1
hypothetical protein [Heyndrickxia sporothermodurans]	Heyndrickxia sporothermodurans	53.5	53.5	0.59	0.0005	27.27	223	WP_327990507.1
hypothetical protein [Brevibacillus daliensis]	Brevibacillus daliensis	54.7	54.7	0.41	0.0005	40.87	403	WP_232696153.1
hypothetical protein [Paenibacillus alvei]	Paenibacillus alvei	54.3	54.3	0.63	0.0006	31.15	467	WP_268633034.1
hypothetical protein [Bacillus thuringiensis]	Bacillus thuringiensis	50.1	50.1	0.17	0.0007	44.68	74	MED2454503.1
hypothetical protein [Paenibacillus dendritiformis]	Paenibacillus dendritiformis	54.3	54.3	0.5	0.0008	33.57	486	WP_407052702.1
hypothetical protein E4O93_09035 [Diaphorobacter sp. DS2]	Diaphorobacter sp. DS2	53.1	53.1	0.45	0.001	32	290	TFI48181.1
hypothetical protein [Rhodococcus erythropolis]	Rhodococcus erythropolis	52	52	0.29	0.001	37.08	206	WP_211919562.1
phage portal protein [Bacillus paralicheniformis]	Bacillus paralicheniformis	53.1	53.1	0.23	0.001	53.12	518	QII48143.1
hypothetical protein [Paenibacillus sp. FSL L8-0708]	Paenibacillus sp. FSL L8-0708	52.8	52.8	0.24	0.002	48.53	365	WP_341001338.1
hypothetical protein [Paenibacillus odorifer]	Paenibacillus odorifer	52.4	52.4	0.25	0.002	50.7	429	WP_076272427.1
hypothetical protein [Alkalihalobacillus pseudalcaliphilus]	Alkalihalobacillus pseudalcaliphilus	50.1	50.1	0.33	0.003	40.86	135	WP_053070358.1
hypothetical protein [Peribacillus simplex]	Peribacillus simplex	50.8	50.8	0.36	0.003	38.83	178	WP_369618783.1
hypothetical protein [Bacillus sp. FSL K6-3431]	Bacillus sp. FSL K6-3431	50.4	50.4	0.57	0.005	29.55	210	WP_340916696.1
