# Supplementary material for: A phage-encoded counter-defense inhibits an NAD-degrading anti-phage defense system
Source: PLoS Genet. 2025 Apr 2;21(4):e1011551. doi: 10.1371/journal.pgen.1011551 (PMC11984713; doi:10.1371/journal.pgen.1011551)
Supplement: S1 Data — The excel spreadsheet contains the underlying data for the experiments presented in each of the graphs for which the data are not already in the figure. (XLSX) [file pgen.1011551.s007.xlsx]

## Sheet: Fig1C
Time(hours)	CLL317 + IPTG (spbK(E192Q ON, yonE ON)			CMJ685 + IPTG (spbK ON, yonE ON)			CMJ616 + IPTG (yonE ON)
0	0.27	0.26	0.21	0.26	0.22	0.28	0.3	0.33	0.24
0.5	0.52	0.44	0.45	0.36	0.38	0.35	0.43	0.45	0.36
1	0.68	0.7	0.76	0.3	0.43	0.26	0.8	0.64	0.7
1.5	1.23	1.46	1.38	0.36	0.43	0.3	1.22	1.34	0.99
2	1.87	1.98	2.04	0.27	0.38	0.32	1.86	1.85	1
2.5	2.47	3.39	2.8	0.46	0.4	0.29	2.95	2.57	1.34
3	3.13	2.95	3.11	0.33	0.32	0.24	3.17	3.2	1.54
3.5	3.71	3.43	3.61	0.31	0.33	0.33	3.8	3.18	1.71
4	3.62	3.64	3.58	0.34	0.33	0.32	4.2	3.94	1.94
	OD600

## Sheet: Fig1D
Time(hours)	CLL317 no inducer (spbK(E192Q ON, yonE OFF)			CMJ685 no inducer (spbK ON, yonE OFF)			CMJ616 no inducer (yonE OFF)
0	0.26	0.27	0.24	0.27	0.28	0.29	0.32	0.34	0.36
0.5	0.5	0.48	0.43	0.2	0.26	0.32	0.45	0.46	0.4
1	0.78	0.78	0.8	0.53	0.67	0.62	0.87	0.89	0.61
1.5	1.43	1.25	1.22	1.05	1.33	1.12	1.2	1.46	0.82
2	2.12	2.67	1.82	1.81	2.18	2.07	2.15	1.56	0.98
2.5	2.67	2.94	2.88	2.58	2.7	2.63	2.66	2.93	1.34
3	3.24	3.48	3.6	2.85	2.3	3.27	3.48	2.93	1.9
3.5	4.09	3.54	3.63	3.34	3.08	3.25	3.83	3.28	1.69
4	4.45	3.94	4.04	3.45	3.21	4.12	3.58	3.57	2.01
	OD600

## Sheet: Fig1E
Relative Luminescent Units (RLUs)
Time(mintues)	CLL317 + IPTG (spbK(E192Q ON, yonE ON)			CMJ685 + IPTG (spbK ON, yonE ON)			CMJ616 + IPTG (yonE ON)
0	61219.8	74668.8	69318.3	144441	147958	125908	104722	123390	118114
10	85246.8	69552.3	68560.3	70394.8	30566	32146.5	82539	101416	99775.8
20	67265.3	103986	91922.3	3406.33	6621	4351.5	92150	110989	114062
30	68647.3	77215.8	82003.8	1298.83	1200.5	5145	46995.5	127241	122086
RLUs normalized to T0
Time(mintues)	CLL317 + IPTG (spbK(E192Q ON, yonE ON)			CMJ685 + IPTG (spbK ON, yonE ON)			CMJ616 + IPTG (yonE ON)
0	1	1	1	1	1	1	1	1	1
10	1.39247	0.931477	0.989065	0.487361	0.206586	0.250746	0.786611	0.821918	0.844743
20	1.09875	1.39263	1.32609	0.0235829	0.0447492	0.0286358	0.879066	0.899501	0.965698
30	1.12133	1.03411	1.183	0.00899215	0.00811379	0.0349767	0.444694	1.03121	1.03363

## Sheet: Fig1F
Relative Luminescent Units (RLUs)
Time(mintues)	CLL317 no inducer (spbK(E192Q ON, yonE OFF)			CMJ685 no inducer (spbK ON, yonE OFF)			CMJ616 no inducer (yonE OFF)
0	56132.8	76438.3	78847.3	152993	137920	126543	100794	127140	110439
10	77356.8	62370.3	72686.3	167237	150947	136123	91461.5	96708.8	103945
20	65163.3	75311.3	81070.8	136616	114567	120216	100154	90143.3	97338.8
30	80174.3	82839.3	89014.3	150267	128734	126110	101421	115780	110537
RLUs normalized to T0
Time(mintues)	CLL317 no inducer (spbK(E192Q ON, yonE OFF)			CMJ685 no inducer (spbK ON, yonE OFF)			CMJ616 no inducer (yonE OFF)
0	1	1	1	1	1	1	1	1	1
10	1.3781	0.815956	0.921862	1.0931	1.09446	1.07617	0.906704	0.760646	0.941198
20	1.16088	0.985256	1.0282	0.892956	0.83068	0.9497	0.993607	0.709007	0.881378
30	1.4283	1.08374	1.12895	0.982185	0.933403	0.996553	1.00627	0.910646	1.00088

## Sheet: Fig1H
Strain Plated	Phage Strain	Dilution of phage stock	Plaques Counted	PFU/mL
CU1050	SPβ	1e-07	57	570000000
CU1050	SPβ	1e-07	44	440000000
CU1050	SPβ	1e-07	33	330000000
CMJ534	SPβ	0.0001	0	<10000
CMJ534	SPβ	0.0001	0	<10000
CMJ534	SPβ	0.0001	0	<10000
CLL356	SPβ	1e-06	159	159000000
CLL356	SPβ	1e-06	198	198000000
CLL356	SPβ	1e-06	210	210000000

## Sheet: Fig2C
Strain Induced	Phage produced	Dilution	Plaques	PFU/mL
CLL118	SPβ	1e-06	401	401000000
CLL118		1e-06	155	155000000
CLL118		1e-06	210	210000000
CLL452		1e-05	6	600000
CLL452		1e-05	3	300000
CLL452		1e-05	1	100000
CLL466	SPβ yonE(A291P)	1e-05	32	3200000
CLL466		1e-05	10	1000000
CLL466		1e-05	49	4900000
CLL453		1e-06	524	524000000
CLL453		1e-06	60	60000000
CLL453		1e-06	548	548000000

## Sheet: Fig2D
Time(hours)	CLL395 + IPTG (spbK ON, yonE(A291P) ON			CLL395 no inducer (spbK ON, yonE(A291P) OFF
0	0.27	0.24	0.26	0.35	0.24	0.36
0.5	0.43	0.35	0.34	0.42	0.37	0.5
1	0.64	0.59	0.61	0.68	0.57	0.84
1.5	0.93	0.96	1.09	0.94	1.02	1.37
2	1.64	1.43	1.53	1.76	1.66	2.01
2.5	2.91	2.33	2.42	2.55	2.56	2.87
3	2.77	2.92	3.04	2.61	2.68	2.85
3.5	3.13	2.63	2.83	2.78	2.94	2.71
4	3.27	2.73	2.84	2.84	3.1	2.96
	OD600

## Sheet: Fig3B
Strain Plated	Phage Strain	Dilution of phage stock	Plaques Counted	PFU/mL
CU1050	Φ3T	1e-07	361	3610000000
CU1050	Φ3T	1e-07	355	3550000000
CU1050	Φ3T	1e-07	382	3820000000
CMJ534	Φ3T	1e-07	351	3510000000
CMJ534	Φ3T	1e-07	343	3430000000
CMJ534	Φ3T	1e-07	345	3450000000

## Sheet: Fig3G
Strain Plated	Phage Strain	Dilution of phage stock	Plaques Counted	PFU/mL
CU1050	Φ3T∆nip	1e-07	403	4030000000
CU1050	Φ3T∆nip	1e-07	525	5250000000
CU1050	Φ3T∆nip	1e-07	508	5080000000
CMJ534	Φ3T∆nip	1e-06	0	<1000000
CMJ534	Φ3T∆nip	1e-06	0	<1000000
CMJ534	Φ3T∆nip	1e-06	0	<1000000
CLL356	Φ3T∆nip	1e-07	385	3850000000
CLL356	Φ3T∆nip	1e-07	467	4670000000
CLL356	Φ3T∆nip	1e-07	486	4860000000

## Sheet: Fig3I
Strain Plated	Phage Strain	Dilution of phage stock	Plaques Counted	PFU/mL
CU1050	SPβ	1e-07	57	570000000
CU1050	SPβ	1e-07	44	440000000
CU1050	SPβ	1e-07	33	330000000
CMJ534	SPβ	0.0001	0	<10000
CMJ534	SPβ	0.0001	0	<10000
CMJ534	SPβ	0.0001	0	<10000
CLL356	SPβ	1e-07	42	420000000
CLL356	SPβ	1e-07	30	300000000
CLL356	SPβ	1e-07	38	380000000

[truncated: 8 more sheets: Fig4A, Fig4B, Fig4C, Fig4D, S2BFig, S3BFig, S3DFig, S3FFig]
